# Supplementary material for: N-type organic thermoelectrics: demonstration of ZT > 0.3
Source: Nat Commun. 2020 Nov 10;11:5694. doi: 10.1038/s41467-020-19537-8 (PMC7655812; doi:10.1038/s41467-020-19537-8)
Supplement: Supplementary file 2 — Supplementary code [file 41467_2020_19537_MOESM2_ESM.zip]

Archive with 19 entries (18 files):
- CRYSTAL_sample_input.d12
- MD_protocol/
- MD_protocol/1_step5_anneal.mdp
- MD_protocol/3_step8_relax_p.mdp
- MD_protocol/PTEG2s.ndx
- MD_protocol/1_step2_relax_T.mdp
- MD_protocol/1_step0_em.mdp
- MD_protocol/pteg2_qforce.itp
- MD_protocol/1_step4_relax_pull.mdp
- MD_protocol/commands.md
- MD_protocol/system_2x.top
- MD_protocol/3_step7_prepare.mdp
- MD_protocol/1_step1_prepare.mdp
- MD_protocol/commands.sh
- MD_protocol/pteg2-x2-starting-unit-cell.pdb
- MD_protocol/1_step3_relax_p.mdp
- MD_protocol/3_step9_equilibrate.mdp
- MD_protocol/1_step6_room_T.mdp
- MD_protocol/system_2x5x5x6.top
