# Supplementary material for: N-type organic thermoelectrics: demonstration of ZT > 0.3
Source: Nat Commun. 2020 Nov 10;11:5694. doi: 10.1038/s41467-020-19537-8 (PMC7655812; doi:10.1038/s41467-020-19537-8)
Supplement: Supplementary file 2 — Supplementary code [file 41467_2020_19537_MOESM2_ESM.zip › CRYSTAL_sample_input.d12]

frameX
CRYSTAL
0 0 0
1
10.01130 10.01130 27.17820 90.00000 90.00000 90.00000 
274
 6      0.35559817       0.11487020       0.09419314
 6      0.25670992       0.11387133       0.13356293
 6      0.12785552       0.07691309       0.11222230
 6      0.14783295       0.05493792       0.05960660
 6      0.28767493       0.07791196       0.04856834
 6      0.04195259      -0.00299661       0.13834617
 6      0.07891083      -0.04994356       0.18691451
 6      0.02996614      -0.18479119       0.19280158
 6     -0.03795711      -0.22274829       0.14680884
 6     -0.02996614      -0.10987584       0.11369406
 6      0.42751691       0.02597065       0.18949011
 6      0.41952594      -0.08690180       0.22334077
 6      0.27868509      -0.10987584       0.23437902
 6      0.19977426      -0.01298533       0.20751926
 6      0.29167041       0.07191873       0.17992362
 6      0.63128665      -0.10887697       0.09456108
 6      0.61230809      -0.08590293       0.14680884
 6      0.52041193       0.02597065       0.15232797
 6      0.48345370       0.07191873       0.10339169
 6      0.55237582      -0.01098758       0.06733338
 6      0.50043451      -0.18179457       0.00551913
 6      0.48844805      -0.04694695       0.02428417
 6      0.35260156      -0.00000000       0.01434974
 6      0.28068283      -0.10687923      -0.01067032
 6      0.37158011      -0.21975168      -0.01618945
 6      0.14783295      -0.12985327       0.00000000
 6      0.07990970      -0.04694695       0.03605831
 6     -0.01198646      -0.13085214       0.06365396
 6     -0.00000000      -0.26669863       0.04525686
 6      0.09788938      -0.26569976       0.00588707
 6      0.31364558      -0.53539500       0.17587625
 6      0.45348756      -0.51242096       0.16447005
 6      0.47346498      -0.53539500       0.11185435
 6      0.34461059      -0.57235324       0.09088166
 6      0.24472346      -0.57235324       0.12988351
 6      0.56036679      -0.45748304       0.08573048
 6      0.63328439      -0.35060382       0.11038259
 6      0.64227423      -0.23773136       0.07653193
 6      0.57435098      -0.27468960       0.03090712
 6      0.52440742      -0.41053609       0.03679420
 6      0.45548530      -0.32862865       0.22334077
 6      0.50542887      -0.19278216       0.21818958
 6      0.60431712      -0.19278216       0.17881979
 6      0.61530471      -0.32862865       0.16005475
 6      0.52340855      -0.41253384       0.18765040
 6      0.10388261      -0.27668734       0.21782164
 6      0.23173814      -0.23873023       0.23842639
 6      0.32163655      -0.35160269       0.23327520
 6      0.24871895      -0.45748304       0.20972691
 6      0.09988713      -0.42551916       0.20899103
 6     -0.02796840      -0.35060382       0.12988351
 6      0.02696952      -0.46647289       0.15968681
 6      0.11786681      -0.53040065       0.12142084
 6      0.08390519      -0.48445257       0.07248456
 6     -0.00699210      -0.37257899       0.07763575
 6      0.17680022      -0.48445257       0.03495449
 6      0.31064897      -0.53040065       0.04415303
 6      0.40354400      -0.44649546       0.01655739
 6      0.32463316      -0.34860608      -0.01067032
 6      0.18479119      -0.37158011       0.00073588
 1      0.11986455      -0.72617942       0.21451016
 6      0.01498307      -0.73916474       0.22554842
 1     -0.03196388      -0.81208235       0.20089631
 1      0.01598194      -0.78211621       0.26307850
 7     -0.05493792      -0.60831261       0.22702019
 6      0.02597065      -0.50343112       0.25167230
 1      0.10787810      -0.55337469       0.27301293
 6     -0.03695824      -0.40654061       0.28883443
 6      0.04095372      -0.35360043       0.32673245
 1      0.14983069      -0.36259027       0.32599657
 6     -0.08690180      -0.55936791       0.17661214
 1     -0.10588036      -0.64027649       0.14975238
 1     -0.18179457      -0.50143338       0.17881979
 6     -0.17480247      -0.37957108       0.28699472
 1     -0.23573362      -0.41652932       0.25682348
 6     -0.15981940      -0.26370202       0.36573430
 1     -0.20576748      -0.21475732       0.39700937
 6     -0.02097630      -0.28168170       0.36426253
 8      0.06193002      -0.22874152       0.39958496
 6      0.01598194      -0.13584649       0.43601121
 1     -0.00499436      -0.03795711       0.41835000
 1     -0.07491535      -0.17080699       0.45514420
 6      0.13284988      -0.12485891       0.47280541
 1      0.23173814      -0.12785552       0.45440831
 1      0.12885439      -0.02896727       0.49304222
 8      0.11986455      -0.23373588       0.50665607
 6      0.17380360      -0.36059253       0.49157045
 1      0.23673249      -0.35160269       0.45808773
 1      0.23773136      -0.39954851       0.52100581
 6      0.05094244      -0.45248869       0.48200396
 1     -0.02696952      -0.43750562       0.51033549
 1      0.00399549      -0.43051352       0.44668153
 8      0.09689051      -0.58833518       0.48457955
 6      0.17280473      -0.63827875       0.44337005
 1      0.25371330      -0.56935663       0.43343562
 1      0.21975168      -0.73317152       0.45477625
 6      0.07791196      -0.66125278       0.39921702
 1      0.02996614      -0.56735888       0.38817876
 1      0.13284988      -0.69621328       0.36683813
 8     -0.01598194      -0.76213878       0.41319881
 6     -0.12286117      -0.78311508       0.37934815
 1     -0.08590293      -0.78311508       0.34108219
 1     -0.16781037      -0.88200334       0.38744288
 6     -0.22075055      -0.67024263       0.38928259
 1     -0.17779909      -0.57135437       0.38376346
 1     -0.30765235      -0.67723472       0.36499842
 1     -0.25870766      -0.67523698       0.42718061
 6     -0.23573362      -0.31064897       0.32599657
 8     -0.37058124      -0.29566590       0.32047744
 6     -0.45548530      -0.24272572       0.35874340
 1     -0.55637130      -0.28467831       0.35432810
 1     -0.41852706      -0.27369073       0.39553760
 6     -0.45848192      -0.08889954       0.35506399
 1     -0.35959366      -0.04494921       0.36168694
 1     -0.49544015      -0.05593679       0.31863773
 8     -0.54738146      -0.05294018       0.39443377
 6     -0.64327310       0.04894469       0.38376346
 1     -0.70120764       0.02397291       0.35028074
 1     -0.71619070       0.05493792       0.41393470
 6     -0.56636001       0.18479119       0.38008404
 1     -0.56036679       0.23073926       0.41687823
 1     -0.46247740       0.17280473       0.36720607
 8     -0.64127536       0.27269186       0.34917691
 6     -0.63927762       0.24672121       0.29729710
 1     -0.66424940       0.14183972       0.28883443
 1     -0.71718958       0.30765235       0.27926794
 6     -0.50043451       0.28467831       0.27669235
 1     -0.50842548       0.32263542       0.23879433
 1     -0.45348756       0.36358914       0.29950475
 8     -0.42252255       0.16481376       0.27816412
 6     -0.29466703       0.17680022       0.25535172
 1     -0.30665348       0.18778780       0.21487810
 1     -0.24072798       0.26370202       0.27080528
 6     -0.22974039       0.04494921       0.26896557
 1     -0.12885439       0.03895598       0.25461583
 1     -0.22574491       0.03396162       0.30907124
 1     -0.28667606      -0.03995485       0.25461583
 6      0.13884311       0.31564332       0.86907889
 6      0.13284988       0.19278216       0.84074736
 6      0.08090857       0.08790067       0.87239037
 6      0.05493792       0.14583521       0.92059077
 6      0.09089729       0.28667606       0.91875106
 6     -0.00499436      -0.00599323       0.85325739
 6     -0.04295146      -0.00099887       0.80174552
 6     -0.18279344      -0.03895598       0.79769816
 6     -0.23173814      -0.06792325       0.84737032
 6     -0.12186230      -0.04794582       0.88158892
 6      0.06592550       0.32463316       0.76863074
 6     -0.04395034       0.30365687       0.73441214
 6     -0.07990970       0.16281602       0.73698773
 6      0.00699210       0.09788938       0.77194222
 6      0.09788938       0.19777651       0.79181108
 6     -0.05793453       0.60032164       0.83743589
 6     -0.03096501       0.54238710       0.78923549
 6      0.07191873       0.44150110       0.79549050
 6      0.10987584       0.43650675       0.84700238
 6      0.02996614       0.53539500       0.87312626
 6     -0.15282731       0.54338597       0.93383668
 6     -0.01698081       0.50742661       0.91985488
 6      0.01498307       0.38056996       0.94340317
 6     -0.10088600       0.33761849       0.97173470
 6     -0.20476861       0.43850449       0.96547969
 6     -0.13484762       0.20476861       0.97357441
 6     -0.05493792       0.10588036       0.94745053
 6     -0.14583521       0.00599323       0.92721372
 6     -0.28068283       0.04295146       0.94045963
 6     -0.27468960       0.16481376       0.96952705
 6     -0.50542887       0.27468960       0.77856517
 6     -0.47046837       0.41553045       0.77672546
 6     -0.49643902       0.47346498       0.82492586
 6     -0.54738146       0.36758463       0.85656887
 6     -0.55337469       0.24472346       0.82860528
 6     -0.41253384       0.56935663       0.84405884
 6     -0.29566590       0.61230809       0.81609525
 6     -0.18678893       0.63228552       0.85031385
 6     -0.23473475       0.60531599       0.89998602
 6     -0.37457673       0.56536114       0.89593866
 6     -0.28068283       0.35859479       0.72447771
 6     -0.14084085       0.39854964       0.72815713
 6     -0.13484762       0.52240968       0.75648866
 6     -0.27069412       0.55737017       0.77047045
 6     -0.36159140       0.45748304       0.75023364
 6     -0.26569976       0.01997743       0.76421544
 6     -0.21275958       0.12585778       0.73367626
 6     -0.31564332       0.22574491       0.72705330
 6     -0.43151239       0.18179457       0.75428100
 6     -0.41652932       0.03595937       0.76936662
 6     -0.35859479      -0.03595937       0.85988035
 6     -0.46647289       0.00499436       0.82345409
 6     -0.52540629       0.12585778       0.84994591
 6     -0.48645031       0.12286117       0.90145779
 6     -0.38356657       0.02297404       0.90734486
 6     -0.48145595       0.23873023       0.92905343
 6     -0.51341984       0.36558689       0.90587309
 6     -0.42352142       0.46547401       0.92574195
 6     -0.33661962       0.40054738       0.96143232
 6     -0.37257899       0.26070540       0.96363998
 1     -0.69022005      -0.24772008       0.71270356
 6     -0.69821102      -0.21176071       0.75060159
 1     -0.77911959      -0.13684536       0.75244129
 1     -0.72717829      -0.29866251       0.77341399
 7     -0.56536114      -0.16181715       0.76715897
 6     -0.50942435      -0.05393905       0.73514802
 1     -0.59332954       0.01298533       0.72374182
 6     -0.44150110      -0.10588036       0.68768351
 6     -0.32563204      -0.18279344       0.68657969
 1     -0.28367944      -0.22274829       0.72043034
 6     -0.56935663      -0.10887697       0.81793496
 1     -0.67024263      -0.07791196       0.83044499
 1     -0.53939049      -0.19178328       0.84295502
 6     -0.49943564      -0.06692438       0.64316253
 1     -0.59432841      -0.01298533       0.64316253
 6     -0.31464445      -0.16381489       0.59716979
 1     -0.26470089      -0.18379231       0.56258325
 6     -0.26070540      -0.20776523       0.64169077
 8     -0.14483633      -0.28268057       0.64389842
 6     -0.07391647      -0.32263542       0.60048127
 1     -0.12186230      -0.41053609       0.58355594
 1     -0.06892212      -0.24172685       0.57288562
 6      0.06892212      -0.35459930       0.61851042
 1      0.13784424      -0.35959366       0.58686742
 1      0.10787810      -0.27468960       0.64205871
 8      0.07191873      -0.47845934       0.64463430
 6      0.19477990      -0.49544015       0.67112612
 1      0.27468960      -0.43051352       0.65677639
 1      0.17879796      -0.46647289       0.70976003
 6      0.24072798      -0.64327310       0.66707876
 1      0.30665348      -0.66724601       0.69872177
 1      0.15682279      -0.71319409       0.66781465
 8      0.31764107      -0.65426069       0.62292573
 6      0.24272572      -0.67224037       0.57803681
 1      0.14084085      -0.63128665       0.57987652
 1      0.29366815      -0.62129793       0.54749763
 6      0.23972911      -0.82506767       0.56883826
 1      0.22874152      -0.84804171       0.52946847
 1      0.33362301      -0.87101575       0.58245211
 8      0.12785552      -0.87201462       0.59643391
 6      0.12485891      -1.01185660       0.60452863
 1      0.06592550      -1.06180017       0.57582916
 1      0.22574491      -1.05580694       0.60673628
 6      0.05493792      -1.00985886       0.65383285
 1      0.12086342      -0.96890514       0.68216438
 1     -0.03695824      -0.95092545       0.65236108
 1      0.02397291      -1.10874712       0.66707876
 6     -0.43550788      -0.09389390       0.59827362
 8     -0.50942435      -0.04794582       0.55927177
 6     -0.46946950      -0.06292889       0.50886372
 1     -0.41752819      -0.15882053       0.50260871
 1     -0.56036679      -0.06193002       0.48605132
 6     -0.37957108       0.05793453       0.49635370
 1     -0.37757334       0.07391647       0.45624802
 1     -0.42152368       0.14983069       0.51291108
 8     -0.24871895       0.02597065       0.51438285
 6     -0.15282731       0.13185101       0.51217520
 1     -0.05194131       0.08889954       0.50849578
 1     -0.16980812       0.19577877       0.48016425
 6     -0.16281602       0.21475732       0.56037560
 1     -0.17680022       0.14883182       0.59275449
 1     -0.07191873       0.27668734       0.56552678
 8     -0.27668734       0.29866251       0.55338470
 6     -0.31564332       0.37857221       0.59385831
 1     -0.35959366       0.31464445       0.62255779
 1     -0.23073926       0.43251126       0.61041570
 6     -0.42352142       0.47446386       0.57325356
 1     -0.49843677       0.41553045       0.55301676
 1     -0.47746047       0.52440742       0.60379275
 8     -0.36259027       0.57534985       0.54234644
 6     -0.35060382       0.54538372       0.49083457
 1     -0.27868509       0.61630358       0.47464512
 1     -0.31164784       0.44349885       0.48531544
 6     -0.49044580       0.56236453       0.46949393
 1     -0.49444128       0.52740403       0.43122797
 1     -0.56636001       0.50842548       0.49009868
 1     -0.52041193       0.66824488       0.47022982
END
8 4
0 0 6 2.0 1.0
 .5484671660D+04 .1831074430D-02
 .8252349460D+03 .1395017220D-01
 .1880469580D+03 .6844507810D-01
 .5296450000D+02 .2327143360D+00
 .1689757040D+02 .4701928980D+00
 .5799635340D+01 .3585208530D+00
0 1 3 6.0 1.0
 .1553961625D+02 -.1107775490D+00 .7087426820D-01
 .3599933586D+01 -.1480262620D+00 .3397528390D+00
 .1013761750D+01 .1130767010D+01 .7271585770D+00
0 1 1 0.0 1.0
 .2700058226D+00 .1000000000D+01 .1000000000D+01
0 3 1 0.0 1.0
 .8000000000D+00 .1000000000D+01
7 4
0 0 6 2. 1.
 0.417351E+04 0.183477D-02
 0.627458E+03 0.139946D-01
 0.142902E+03 0.685866D-01
 0.402343E+02 0.232241E+00
 0.128202E+02 0.469070E+00
 0.439044E+01 0.360455E+00
0 1 3 5. 1.
 0.116264E+02 -.114961E+00 0.675797D-01
 0.271628E+01 -.169117E+00 0.323907E+00
 0.772218E+00 0.114585E+01 0.740895E+00
0 1 1 0. 1.
 0.212031E+00 0.100000E+01 0.100000E+01
0 3 1 0. 1.
 0.800000E+00 0.100000E+01
6 4
0 0 6 2.0 1.0
 .3047524880D+04 .1834737130D-02
 .4573695180D+03 .1403732280D-01
 .1039486850D+03 .6884262220D-01
 .2921015530D+02 .2321844430D+00
 .9286662960D+01 .4679413480D+00
 .3163926960D+01 .3623119850D+00
0 1 3 4.0 1.0
 .7868272350D+01 -.1193324200D+00 .6899906660D-01
 .1881288540D+01 -.1608541520D+00 .3164239610D+00
 .5442492580D+00 .1143456440D+01 .7443082910D+00
0 1 1 0.0 1.0
 .1687144782D+00 .1000000000D+01 .1000000000D+01
0 3 1 0.0 1.0
 .8000000000D+00 .1000000000D+01
1 3
0 0 3 1.0 1.0
 .1873113696D+02 .3349460434D-01
 .2825394365D+01 .2347269535D+00
 .6401216923D+00 .8137573262D+00
0 0 1 0.0 1.0
 .1612777588D+00 .1000000000D+01
0 2 1 0.0 1.0
 .1100000000D+01 .1000000000D+01
99 0
END
DFT
EXCHANGE
PBE
CORRELAT
PBE
XLGRID
END
TOLINTEG
10 10 10 10 20
SHRINK
4 4
GRIMME
0.60 20. 25.
4
1 0.14 1.001
6 1.75 1.452
7 1.23 1.397
8 0.70 1.342
TOLDEE
5
FMIXING
50
LEVSHIFT
6 0
MAXCYCLE
250
END
