# Supplementary material for: N-type organic thermoelectrics: demonstration of ZT > 0.3
Source: Nat Commun. 2020 Nov 10;11:5694. doi: 10.1038/s41467-020-19537-8 (PMC7655812; doi:10.1038/s41467-020-19537-8)
Supplement: Supplementary file 2 — Supplementary code [file 41467_2020_19537_MOESM2_ESM.zip › MD_protocol/pteg2_qforce.itp]

[ atomtypes ]
;name        mass    charge  ptype        sigma         epsilon
;  CF       12.01100   0.000    A          3.46900e-01    2.76430e-01 ;girifalco
;name        mass    charge  ptype          C6           C12
  CF       12.01100   0.000    A          1.92695E-03    3.35812E-06 ;girifalco

[ moleculetype ]
;name    nrexcl
 PTG2      3

[ atoms ]
;  nr type resnr residue  atom cgrp   charge      mass
    1   CF     1    PTG2    C1    1    0.000   12.0107
    2   CF     1    PTG2    C1    2    0.000   12.0107
    3   CF     1    PTG2    C1    3    0.000   12.0107
    4   CF     1    PTG2    C1    4    0.000   12.0107
    5   CF     1    PTG2    C1    5    0.000   12.0107
    6   CF     1    PTG2    C1    6    0.000   12.0107
    7   CF     1    PTG2    C2    7    0.000   12.0107
    8   CF     1    PTG2    C3    8    0.000   12.0107
    9   CF     1    PTG2    C4    9    0.000   12.0107
   10   CF     1    PTG2    C2   10    0.000   12.0107
   11   CF     1    PTG2    C1   11    0.000   12.0107
   12   CF     1    PTG2    C1   12    0.000   12.0107
   13   CF     1    PTG2    C2   13    0.000   12.0107
   14   CF     1    PTG2    C1   14    0.000   12.0107
   15   CF     1    PTG2    C1   15    0.000   12.0107
   16   CF     1    PTG2    C1   16    0.000   12.0107
   17   CF     1    PTG2    C1   17    0.000   12.0107
   18   CF     1    PTG2    C1   18    0.000   12.0107
   19   CF     1    PTG2    C1   19    0.000   12.0107
   20   CF     1    PTG2    C1   20    0.000   12.0107
   21   CF     1    PTG2    C1   21    0.000   12.0107
   22   CF     1    PTG2    C1   22    0.000   12.0107
   23   CF     1    PTG2    C1   23    0.000   12.0107
   24   CF     1    PTG2    C1   24    0.000   12.0107
   25   CF     1    PTG2    C1   25    0.000   12.0107
   26   CF     1    PTG2    C1   26    0.000   12.0107
   27   CF     1    PTG2    C1   27    0.000   12.0107
   28   CF     1    PTG2    C1   28    0.000   12.0107
   29   CF     1    PTG2    C2   29    0.000   12.0107
   30   CF     1    PTG2    C1   30    0.000   12.0107
   31   CF     1    PTG2    C3   31    0.000   12.0107
   32   CF     1    PTG2    C2   32    0.000   12.0107
   33   CF     1    PTG2    C1   33    0.000   12.0107
   34   CF     1    PTG2    C2   34    0.000   12.0107
   35   CF     1    PTG2    C4   35    0.000   12.0107
   36   CF     1    PTG2    C1   36    0.000   12.0107
   37   CF     1    PTG2    C1   37    0.000   12.0107
   38   CF     1    PTG2    C1   38    0.000   12.0107
   39   CF     1    PTG2    C1   39    0.000   12.0107
   40   CF     1    PTG2    C1   40    0.000   12.0107
   41   CF     1    PTG2    C2   41    0.000   12.0107
   42   CF     1    PTG2    C1   42    0.000   12.0107
   43   CF     1    PTG2    C1   43    0.000   12.0107
   44   CF     1    PTG2    C1   44    0.000   12.0107
   45   CF     1    PTG2    C1   45    0.000   12.0107
   46   CF     1    PTG2    C5   46    0.000   12.0107
   47   CF     1    PTG2    C3   47    0.000   12.0107
   48   CF     1    PTG2    C3   48    0.000   12.0107
   49   CF     1    PTG2    C5   49    0.000   12.0107
   50   CF     1    PTG2    C6   50    0.000   12.0107
   51   CF     1    PTG2    C7   51    0.000   12.0107
   52   CF     1    PTG2    C8   52    0.000   12.0107
   53   CF     1    PTG2    C7   53    0.000   12.0107
   54   CF     1    PTG2    C4   54    0.000   12.0107
   55   CF     1    PTG2    C4   55    0.000   12.0107
   56   CF     1    PTG2    C2   56    0.000   12.0107
   57   CF     1    PTG2    C1   57    0.000   12.0107
   58   CF     1    PTG2    C1   58    0.000   12.0107
   59   CF     1    PTG2    C1   59    0.000   12.0107
   60   CF     1    PTG2    C1   60    0.000   12.0107
   61   HC     2    PTG2    H1   61    0.093    1.0080
   62    C     2    PTG2    C9   62   -0.221   12.0107
   63   HC     2    PTG2    H1   63    0.093    1.0080
   64   HC     2    PTG2    H1   64    0.093    1.0080
   65   NT     2    PTG2    N1   65   -0.231   14.0067
   66    C     2    PTG2   C10   66    0.152   12.0107
   67   HC     2    PTG2    H2   67    0.039    1.0080
   68    C     2    PTG2   C11   68    0.156   12.0107
   69    C     2    PTG2   C12   69   -0.397   12.0107
   70   HC     2    PTG2    H3   70    0.119    1.0080
   71    C     2    PTG2   C13   71    0.000   12.0107
   72   HC     2    PTG2    H4   72    0.032    1.0080
   73   HC     2    PTG2    H4   73    0.032    1.0080
   74    C     2    PTG2   C12   74   -0.397   12.0107
   75   HC     2    PTG2    H3   75    0.119    1.0080
   76    C     2    PTG2   C14   76   -0.192   12.0107
   77   HC     2    PTG2    H5   77    0.006    1.0080
   78    C     3    PTG2   C15   78    0.452   12.0107
   79   OE     3    PTG2    O1   79   -0.410   15.9994
   80    C     3    PTG2   C16   80    0.111   12.0107
   81   HC     3    PTG2    H6   81    0.048    1.0080
   82   HC     3    PTG2    H6   82    0.048    1.0080
   83    C     4    PTG2   C17   83    0.115   12.0107
   84   HC     4    PTG2    H7   84    0.048    1.0080
   85   HC     4    PTG2    H7   85    0.048    1.0080
   86   OE     4    PTG2    O2   86   -0.413   15.9994
   87    C     4    PTG2   C18   87    0.119   12.0107
   88   HC     4    PTG2    H7   88    0.047    1.0080
   89   HC     4    PTG2    H7   89    0.047    1.0080
   90    C     5    PTG2   C18   90    0.133   12.0107
   91   HC     5    PTG2    H7   91    0.025    1.0080
   92   HC     5    PTG2    H7   92    0.025    1.0080
   93   OE     5    PTG2    O2   93   -0.399   15.9994
   94    C     5    PTG2   C18   94    0.131   12.0107
   95   HC     5    PTG2    H7   95    0.036    1.0080
   96   HC     5    PTG2    H7   96    0.036    1.0080
   97    C     6    PTG2   C19   97    0.132   12.0107
   98   HC     6    PTG2    H7   98    0.031    1.0080
   99   HC     6    PTG2    H7   99    0.031    1.0080
  100   OE     6    PTG2    O3  100   -0.390   15.9994
  101    C     6    PTG2   C20  101    0.198   12.0107
  102   HC     6    PTG2    H8  102    0.032    1.0080
  103   HC     6    PTG2    H8  103    0.032    1.0080
  104    C     7    PTG2   C21  104   -0.433   12.0107
  105   HC     7    PTG2    H9  105    0.124    1.0080
  106   HC     7    PTG2    H9  106    0.124    1.0080
  107   HC     7    PTG2    H9  107    0.124    1.0080
  108    C     8    PTG2   C15  108    0.452   12.0107
  109   OE     8    PTG2    O1  109   -0.410   15.9994
  110    C     8    PTG2   C16  110    0.111   12.0107
  111   HC     8    PTG2    H6  111    0.048    1.0080
  112   HC     8    PTG2    H6  112    0.048    1.0080
  113    C     9    PTG2   C17  113    0.115   12.0107
  114   HC     9    PTG2    H7  114    0.048    1.0080
  115   HC     9    PTG2    H7  115    0.048    1.0080
  116   OE     9    PTG2    O2  116   -0.413   15.9994
  117    C     9    PTG2   C18  117    0.119   12.0107
  118   HC     9    PTG2    H7  118    0.047    1.0080
  119   HC     9    PTG2    H7  119    0.047    1.0080
  120    C    10    PTG2   C18  120    0.133   12.0107
  121   HC    10    PTG2    H7  121    0.025    1.0080
  122   HC    10    PTG2    H7  122    0.025    1.0080
  123   OE    10    PTG2    O2  123   -0.399   15.9994
  124    C    10    PTG2   C18  124    0.131   12.0107
  125   HC    10    PTG2    H7  125    0.036    1.0080
  126   HC    10    PTG2    H7  126    0.036    1.0080
  127    C    11    PTG2   C19  127    0.132   12.0107
  128   HC    11    PTG2    H7  128    0.031    1.0080
  129   HC    11    PTG2    H7  129    0.031    1.0080
  130   OE    11    PTG2    O3  130   -0.390   15.9994
  131    C    11    PTG2   C20  131    0.198   12.0107
  132   HC    11    PTG2    H8  132    0.032    1.0080
  133   HC    11    PTG2    H8  133    0.032    1.0080
  134    C    12    PTG2   C21  134   -0.433   12.0107
  135   HC    12    PTG2    H9  135    0.124    1.0080
  136   HC    12    PTG2    H9  136    0.124    1.0080
  137   HC    12    PTG2    H9  137    0.124    1.0080

[ bonds ]
;   ai    aj   f        r0           kb
     1     2     1   0.14582     343583.5
     1     5     1   0.14594     343583.5
     1    19     1   0.13802     343583.5
     2     3     1   0.14596     343583.5
     2    15     1   0.13798     343583.5
     3     4     1   0.14597     343583.5
     3     6     1   0.13797     343583.5
     4     5     1   0.14582     343583.5
     4    27     1   0.13797     343583.5
     5    23     1   0.13802     343583.5
     6     7     1   0.14580     324419.5
     6    10     1   0.14577     324419.5
     7     8     1   0.14539     356018.5
     7    14     1   0.13816     324419.5
     8     9     1   0.14708     296558.3
     8    46     1   0.13648     394226.1
     9    10     1   0.14546     357344.5
     9    51     1   0.13646     400701.3
    10    28     1   0.13817     324419.5
    11    12     1   0.14588     343583.5
    11    15     1   0.14596     343583.5
    11    18     1   0.13803     343583.5
    12    13     1   0.14598     324419.5
    12    42     1   0.13786     343583.5
    13    14     1   0.14509     324419.5
    13    47     1   0.13822     356018.5
    14    15     1   0.14591     343583.5
    16    17     1   0.14587     343583.5
    16    20     1   0.14590     343583.5
    16    38     1   0.13802     343583.5
    17    18     1   0.14593     343583.5
    17    43     1   0.13803     343583.5
    18    19     1   0.14586     343583.5
    19    20     1   0.14589     343583.5
    20    22     1   0.13798     343583.5
    21    22     1   0.14590     343583.5
    21    25     1   0.14587     343583.5
    21    39     1   0.13802     343583.5
    22    23     1   0.14590     343583.5
    23    24     1   0.14587     343583.5
    24    25     1   0.14592     343583.5
    24    26     1   0.13803     343583.5
    25    59     1   0.13804     343583.5
    26    27     1   0.14593     343583.5
    26    30     1   0.14590     343583.5
    27    28     1   0.14593     343583.5
    28    29     1   0.14508     324419.5
    29    30     1   0.14596     324419.5
    29    55     1   0.13828     357344.5
    30    60     1   0.13785     343583.5
    31    32     1   0.14543     356018.5
    31    35     1   0.14713     296558.3
    31    49     1   0.13645     394226.1
    32    33     1   0.14574     324419.5
    32    45     1   0.13817     324419.5
    33    34     1   0.14577     324419.5
    33    36     1   0.13797     343583.5
    34    35     1   0.14540     357344.5
    34    57     1   0.13816     324419.5
    35    53     1   0.13646     400701.3
    36    37     1   0.14597     343583.5
    36    40     1   0.14597     343583.5
    37    38     1   0.14583     343583.5
    37    44     1   0.13797     343583.5
    38    39     1   0.14593     343583.5
    39    40     1   0.14582     343583.5
    40    58     1   0.13797     343583.5
    41    42     1   0.14598     324419.5
    41    45     1   0.14509     324419.5
    41    48     1   0.13825     356018.5
    42    43     1   0.14587     343583.5
    43    44     1   0.14594     343583.5
    44    45     1   0.14591     343583.5
    46    47     1   0.14474     394226.1
    46    50     1   0.15231     210262.0
    47    48     1   0.14521     299656.2
    48    49     1   0.14464     394226.1
    49    50     1   0.15241     210262.0
    50    52     1   0.15784     116725.1
    50    66     1   0.15771     101767.8
    51    52     1   0.15230     210510.8
    51    55     1   0.14460     400701.3
    52    53     1   0.15245     210510.8
    52    71     1   0.15515     137417.1
    53    54     1   0.14465     400701.3
    54    55     1   0.14528     298550.2
    54    56     1   0.13826     357344.5
    56    57     1   0.14509     324419.5
    56    60     1   0.14599     324419.5
    57    58     1   0.14592     343583.5
    58    59     1   0.14594     343583.5
    59    60     1   0.14588     343583.5
    61    62     1   0.11030     211412.9
    62    63     1   0.11015     211412.9
    62    64     1   0.11027     211412.9
    62    65     1   0.14775     265211.9
    65    66     1   0.14815     235490.4
    65    71     1   0.14761     250036.7
    66    67     1   0.11224     208391.8
    66    68     1   0.15137     234109.8
    68    69     1   0.13910     378790.8
    68    74     1   0.13958     378790.8
    69    70     1   0.10873     236582.9
    69    78     1   0.13964     347738.8
    71    72     1   0.11063     212863.5
    71    73     1   0.11151     212863.5
    74    75     1   0.10873     236582.9
    74   108     1   0.14021     347738.8
    76    77     1   0.10864     238615.0
    76    78     1   0.13917     364546.7
    76   108     1   0.13944     364546.7
    78    79     1   0.13761     353133.4
    79    80     1   0.14280     274564.7
    80    81     1   0.11031     208478.6
    80    82     1   0.11040     208478.6
    80    83     1   0.15378     198186.0
    83    84     1   0.11039     208066.7
    83    85     1   0.11036     208066.7
    83    86     1   0.14203     297537.3
    86    87     1   0.14217     300217.2
    87    88     1   0.11033     209884.6
    87    89     1   0.11032     209884.6
    87    90     1   0.15379     190290.6
    90    91     1   0.11034     209884.6
    90    92     1   0.11035     209884.6
    90    93     1   0.14205     300217.2
    93    94     1   0.14214     300217.2
    94    95     1   0.11033     209884.6
    94    96     1   0.11033     209884.6
    94    97     1   0.15378     194711.7
    97    98     1   0.11033     208170.0
    97    99     1   0.11033     208170.0
    97   100     1   0.14192     299396.7
   100   101     1   0.14241     292274.2
   101   102     1   0.11041     211651.4
   101   103     1   0.11040     211651.4
   101   104     1   0.15245     197751.2
   104   105     1   0.10937     220343.6
   104   106     1   0.10979     220343.6
   104   107     1   0.10979     220343.6
   108   109     1   0.13583     353133.4
   109   110     1   0.14212     274564.7
   110   111     1   0.11062     208478.6
   110   112     1   0.11081     208478.6
   110   113     1   0.15318     198186.0
   113   114     1   0.11036     208066.7
   113   115     1   0.11062     208066.7
   113   116     1   0.14210     297537.3
   116   117     1   0.14111     300217.2
   117   118     1   0.11121     209884.6
   117   119     1   0.11006     209884.6
   117   120     1   0.15358     190290.6
   120   121     1   0.11014     209884.6
   120   122     1   0.11085     209884.6
   120   123     1   0.14217     300217.2
   123   124     1   0.14126     300217.2
   124   125     1   0.11027     209884.6
   124   126     1   0.11071     209884.6
   124   127     1   0.15351     194711.7
   127   128     1   0.11029     208170.0
   127   129     1   0.11037     208170.0
   127   130     1   0.14206     299396.7
   130   131     1   0.14280     292274.2
   131   132     1   0.11038     211651.4
   131   133     1   0.11059     211651.4
   131   134     1   0.15200     197751.2
   134   135     1   0.10937     220343.6
   134   136     1   0.11009     220343.6
   134   137     1   0.10965     220343.6

[ angles ]
;   ai    aj    ak   f       th0         kth
     1     2     3     1  107.9771      321.126
     1     5     4     1  108.0137      321.126
     1     2    15     1  120.0174      321.126
     1    19    18     1  119.9948      321.126
     1    19    20     1  119.9907      321.126
     1     5    23     1  120.0033      321.126
     2     3     4     1  107.9959      321.126
     2     1     5     1  108.0299      321.126
     2     3     6     1  120.0014      321.126
     2    15    11     1  119.9618      321.126
     2    15    14     1  119.9398      321.126
     2     1    19     1  120.0331      321.126
     3     4     5     1  107.9819      321.126
     3     6     7     1  120.1440      348.694
     3     6    10     1  120.1670      348.694
     3     2    15     1  119.9732      321.126
     3     4    27     1  119.9942      321.126
     4     3     6     1  119.9772      321.126
     4     5    23     1  120.0204      321.126
     4    27    26     1  119.9936      321.126
     4    27    28     1  119.9182      321.126
     5     1    19     1  119.9864      321.126
     5    23    22     1  119.9880      321.126
     5    23    24     1  120.0119      321.126
     5     4    27     1  120.0031      321.126
     6     7     8     1  108.4330      430.519
     6    10     9     1  108.4559      434.857
     6     7    14     1  119.7888      393.717
     6    10    28     1  119.7814      393.717
     7     8     9     1  107.7310      596.105
     7     6    10     1  107.7269      247.745
     7    14    13     1  119.1943      247.745
     7    14    15     1  120.1470      348.694
     7     8    46     1  120.8306      256.681
     8     9    10     1  107.6531      626.803
     8     7    14     1  120.2908      430.519
     8    46    47     1  118.7909      319.089
     8    46    50     1  124.9919      380.160
     8     9    51     1  119.8617       44.342
     9    10    28     1  120.1996      434.857
     9     8    46     1  119.8464       34.102
     9    51    52     1  124.7236      422.696
     9    51    55     1  118.8947      311.442
    10    28    27     1  120.1583      348.694
    10    28    29     1  119.2646      247.745
    10     9    51     1  120.8158      212.311
    11    12    13     1  107.8585      348.694
    11    15    14     1  107.8974      321.126
    11    18    17     1  120.0315      321.126
    11    18    19     1  119.9737      321.126
    11    12    42     1  120.0792      321.126
    12    13    14     1  108.1727      393.717
    12    11    15     1  107.9424      321.126
    12    11    18     1  119.8928      321.126
    12    42    41     1  119.8883      348.694
    12    42    43     1  120.0721      321.126
    12    13    47     1  120.1036      430.519
    13    14    15     1  108.1270      348.694
    13    12    42     1  119.8868      348.694
    13    47    46     1  121.2810      256.681
    13    47    48     1  120.0488       38.905
    14    13    47     1  119.5868      430.519
    15    11    18     1  120.0192      321.126
    16    17    18     1  108.0010      321.126
    16    20    19     1  107.9955      321.126
    16    20    22     1  120.0117      321.126
    16    38    37     1  120.0057      321.126
    16    38    39     1  120.0034      321.126
    16    17    43     1  119.9711      321.126
    17    18    19     1  107.9930      321.126
    17    16    20     1  108.0009      321.126
    17    16    38     1  120.0211      321.126
    17    43    42     1  119.9029      321.126
    17    43    44     1  119.9928      321.126
    18    19    20     1  108.0095      321.126
    18    17    43     1  120.0210      321.126
    19    20    22     1  120.0229      321.126
    20    22    21     1  120.0211      321.126
    20    22    23     1  120.0085      321.126
    20    16    38     1  119.9844      321.126
    21    22    23     1  107.9944      321.126
    21    25    24     1  107.9954      321.126
    21    39    38     1  119.9947      321.126
    21    39    40     1  120.0085      321.126
    21    25    59     1  119.9731      321.126
    22    23    24     1  108.0035      321.126
    22    21    25     1  108.0060      321.126
    22    21    39     1  119.9845      321.126
    23    24    25     1  108.0006      321.126
    23    24    26     1  119.9612      321.126
    24    26    27     1  120.0096      321.126
    24    26    30     1  119.9018      321.126
    24    25    59     1  120.0185      321.126
    25    24    26     1  120.0297      321.126
    25    21    39     1  120.0160      321.126
    25    59    58     1  119.9939      321.126
    25    59    60     1  119.9068      321.126
    26    27    28     1  107.8771      321.126
    26    30    29     1  107.8902      348.694
    26    30    60     1  120.0646      321.126
    27    28    29     1  108.1658      348.694
    27    26    30     1  107.9368      321.126
    28    29    30     1  108.1288      393.717
    28    29    55     1  119.5695      434.857
    29    55    51     1  121.2306      212.311
    29    55    54     1  119.9361       87.773
    29    30    60     1  119.8979      348.694
    30    29    55     1  120.1794      434.857
    30    60    56     1  119.8510      348.694
    30    60    59     1  120.0780      321.126
    31    32    33     1  108.4694      430.519
    31    35    34     1  107.6613      626.803
    31    32    45     1  120.2413      430.519
    31    49    48     1  118.8238      319.089
    31    49    50     1  124.9263      380.160
    31    35    53     1  119.8289       44.342
    32    33    34     1  107.7094      247.745
    32    31    35     1  107.6766      596.105
    32    33    36     1  120.1698      348.694
    32    45    41     1  119.2272      247.745
    32    45    44     1  120.1699      348.694
    32    31    49     1  120.8389      256.681
    33    34    35     1  108.4832      434.857
    33    36    37     1  119.9824      321.126
    33    36    40     1  119.9902      321.126
    33    32    45     1  119.7731      393.717
    33    34    57     1  119.7650      393.717
    34    33    36     1  120.1674      348.694
    34    35    53     1  120.8396      212.311
    34    57    56     1  119.2111      247.745
    34    57    58     1  120.1729      348.694
    35    31    49     1  119.8415       34.102
    35    53    52     1  124.8998      422.696
    35    53    54     1  118.8500      311.442
    35    34    57     1  120.2447      434.857
    36    37    38     1  107.9778      321.126
    36    40    39     1  107.9777      321.126
    36    37    44     1  119.9841      321.126
    36    40    58     1  119.9789      321.126
    37    38    39     1  108.0224      321.126
    37    36    40     1  107.9955      321.126
    37    44    43     1  119.9977      321.126
    37    44    45     1  119.9162      321.126
    38    39    40     1  108.0253      321.126
    38    37    44     1  120.0114      321.126
    39    40    58     1  120.0136      321.126
    40    58    57     1  119.9211      321.126
    40    58    59     1  119.9948      321.126
    41    42    43     1  107.8712      348.694
    41    45    44     1  108.1623      348.694
    41    48    47     1  119.9003       38.905
    41    48    49     1  121.2880      256.681
    42    43    44     1  107.9570      321.126
    42    41    45     1  108.1407      393.717
    42    41    48     1  120.1672      430.519
    43    44    45     1  107.8673      321.126
    45    41    48     1  119.5564      430.519
    46    47    48     1  107.8674      597.347
    46    50    49     1  100.3834      455.248
    46    50    52     1  113.9858      336.218
    46    50    66     1  112.9678      336.432
    47    48    49     1  107.8997      597.347
    47    46    50     1  110.2056      380.160
    48    49    50     1  110.1958      380.160
    49    50    52     1  114.1810      336.218
    49    50    66     1  110.5707      336.432
    50    52    51     1  114.5186      333.176
    50    52    53     1  114.2607      333.176
    50    52    71     1  104.5078      428.241
    51    52    53     1  100.4940      438.434
    51    55    54     1  107.9263      612.893
    51    52    71     1  111.4626      339.030
    52    53    54     1  110.1369      422.696
    52    51    55     1  110.2044      422.696
    52    50    66     1  104.9968      426.836
    53    54    55     1  107.9203      612.893
    53    54    56     1  121.2359      212.311
    53    52    71     1  111.8778      339.030
    54    56    57     1  119.5964      434.857
    54    56    60     1  120.2030      434.857
    55    54    56     1  119.9286       87.773
    56    57    58     1  108.1709      348.694
    56    60    59     1  107.8847      348.694
    57    58    59     1  107.8694      321.126
    57    56    60     1  108.1231      393.717
    58    59    60     1  107.9501      321.126
    61    62    63     1  108.7828      198.445
    61    62    64     1  106.7957      198.445
    61    62    65     1  109.0246      280.960
    63    62    64     1  108.5562      198.445
    63    62    65     1  114.4647      280.960
    64    62    65     1  108.9438      280.960
    62    65    66     1  111.7189      852.326
    62    65    71     1  112.0547      823.285
    66    65    71     1  106.8801      704.513
    50    66    65     1  107.3238      554.805
    50    66    67     1  109.9681      281.675
    50    66    68     1  107.7689      273.635
    65    66    67     1  110.3847      317.940
    65    66    68     1  112.3981      240.552
    67    66    68     1  108.9405      293.217
    66    68    69     1  122.5288      501.765
    66    68    74     1  116.9420      501.765
    69    68    74     1  120.2752      415.747
    68    69    70     1  121.4318      337.151
    68    69    78     1  118.6722      319.454
    70    69    78     1  119.8901      304.027
    52    71    65     1  108.6452      510.262
    52    71    72     1  111.8351      253.254
    52    71    73     1  109.9437      253.254
    65    71    72     1  112.1529      309.349
    65    71    73     1  107.5761      309.349
    72    71    73     1  106.5800      254.475
    68    74    75     1  121.4389      337.151
    68    74   108     1  119.1715      319.454
    75    74   108     1  119.3736      304.027
    77    76    78     1  120.3231      325.239
    77    76   108     1  122.5893      325.239
    78    76   108     1  117.0870      414.901
    69    78    76     1  122.7331      209.596
    69    78    79     1  117.9238      570.396
    76    78    79     1  119.2824      505.514
    78    79    80     1  117.1192      439.552
    79    80    81     1  109.7709      310.297
    79    80    82     1  110.4796      310.297
    79    80    83     1  102.7634      496.952
    81    80    82     1  110.2711      172.446
    81    80    83     1  111.7756      322.206
    82    80    83     1  111.5567      322.206
    80    83    84     1  111.6133      301.023
    80    83    85     1  111.7435      301.023
    80    83    86     1  102.9079      396.720
    84    83    85     1  109.6590      166.107
    84    83    86     1  110.4650      314.709
    85    83    86     1  110.2996      314.709
    83    86    87     1  112.4914      725.648
    86    87    88     1  110.3629      300.858
    86    87    89     1  110.2905      300.858
    86    87    90     1  103.1810      422.374
    88    87    89     1  109.6852      183.604
    88    87    90     1  111.5702      300.525
    89    87    90     1  111.6066      300.525
    87    90    91     1  111.6116      300.525
    87    90    92     1  111.5924      300.525
    87    90    93     1  103.1909      422.374
    91    90    92     1  109.6375      183.604
    91    90    93     1  110.3208      300.858
    92    90    93     1  110.3475      300.858
    90    93    94     1  112.4946      722.374
    93    94    95     1  110.3096      300.858
    93    94    96     1  110.3399      300.858
    93    94    97     1  103.2750      394.796
    95    94    96     1  109.6809      183.604
    95    94    97     1  111.5518      307.924
    96    94    97     1  111.5437      307.924
    94    97    98     1  111.4954      307.759
    94    97    99     1  111.5039      307.759
    94    97   100     1  103.3188      424.253
    98    97    99     1  109.5422      170.231
    98    97   100     1  110.4453      322.418
    99    97   100     1  110.4124      322.418
    97   100   101     1  112.7888      717.086
   100   101   102     1  109.4376      280.305
   100   101   103     1  109.4383      280.305
   100   101   104     1  103.9418      473.510
   102   101   103     1  109.6464      210.836
   102   101   104     1  112.0988      302.416
   103   101   104     1  112.1017      302.416
   101   104   105     1  111.3485      292.148
   101   104   106     1  110.9981      292.148
   101   104   107     1  110.9946      292.148
   105   104   106     1  108.2734      234.764
   105   104   107     1  108.2712      234.764
   106   104   107     1  106.7849      234.764
    74   108    76     1  121.7886      209.596
    74   108   109     1  112.5511      570.396
    76   108   109     1  125.6584      505.514
   108   109   110     1  117.1192      439.552
   109   110   111     1  109.7709      310.297
   109   110   112     1  110.4796      310.297
   109   110   113     1  102.7634      496.952
   111   110   112     1  110.2711      172.446
   111   110   113     1  111.7756      322.206
   112   110   113     1  111.5567      322.206
   110   113   114     1  111.6133      301.023
   110   113   115     1  111.7435      301.023
   110   113   116     1  102.9079      396.720
   114   113   115     1  109.6590      166.107
   114   113   116     1  110.4650      314.709
   115   113   116     1  110.2996      314.709
   113   116   117     1  112.4914      725.648
   116   117   118     1  110.3629      300.858
   116   117   119     1  110.2905      300.858
   116   117   120     1  103.1810      422.374
   118   117   119     1  109.6852      183.604
   118   117   120     1  111.5702      300.525
   119   117   120     1  111.6066      300.525
   117   120   121     1  111.6116      300.525
   117   120   122     1  111.5924      300.525
   117   120   123     1  103.1909      422.374
   121   120   122     1  109.6375      183.604
   121   120   123     1  110.3208      300.858
   122   120   123     1  110.3475      300.858
   120   123   124     1  112.4946      722.374
   123   124   125     1  110.3096      300.858
   123   124   126     1  110.3399      300.858
   123   124   127     1  103.2750      394.796
   125   124   126     1  109.6809      183.604
   125   124   127     1  111.5518      307.924
   126   124   127     1  111.5437      307.924
   124   127   128     1  111.4954      307.759
   124   127   129     1  111.5039      307.759
   124   127   130     1  103.3188      424.253
   128   127   129     1  109.5422      170.231
   128   127   130     1  110.4453      322.418
   129   127   130     1  110.4124      322.418
   127   130   131     1  112.7888      717.086
   130   131   132     1  109.4376      280.305
   130   131   133     1  109.4383      280.305
   130   131   134     1  103.9418      473.510
   132   131   133     1  109.6464      210.836
   132   131   134     1  112.0988      302.416
   133   131   134     1  112.1017      302.416
   131   134   135     1  111.3485      292.148
   131   134   136     1  110.9981      292.148
   131   134   137     1  110.9946      292.148
   135   134   136     1  108.2734      234.764
   135   134   137     1  108.2712      234.764
   136   134   137     1  106.7849      234.764

[ dihedrals ]
;   ai    aj    ak    al   f       th0         kth
; proper dihedrals 
     5     1     2     3     2    0.2352       57.527
     5     1     2    15     2  142.8023       57.527
    19     1     2     3     2 -142.4478       57.527
    19     1     2    15     2    0.1192       57.527
     2     1     5     4     2   -0.0093       57.527
     2     1     5    23     2 -142.6903       57.527
    19     1     5     4     2  142.6943       57.527
    19     1     5    23     2    0.0132       57.527
     2     1    19    18     2   -0.0295       57.527
     2     1    19    20     2  138.1563       57.527
     5     1    19    18     2 -138.3055       57.527
     5     1    19    20     2   -0.1197       57.527
     1     2     3     4     2   -0.3712       57.527
     1     2     3     6     2  142.2083       57.527
    15     2     3     4     2 -142.9578       57.527
    15     2     3     6     2   -0.3783       57.527
     1     2    15    11     2   -0.1219       57.527
     1     2    15    14     2 -137.9693       57.527
     3     2    15    11     2  138.0099       57.527
     3     2    15    14     2    0.1626       57.527
     2     3     4     5     2    0.3655       57.527
     2     3     4    27     2  142.9611       57.527
     6     3     4     5     2 -142.2247       57.527
     6     3     4    27     2    0.3709       57.527
     2     3     6     7     2   -0.0365       63.502
     2     3     6    10     2 -138.1770       63.502
     4     3     6     7     2  138.1133       63.502
     4     3     6    10     2   -0.0273       63.502
     3     4     5     1     2   -0.2201       57.527
     3     4     5    23     2  142.4534       57.527
    27     4     5     1     2 -142.8118       57.527
    27     4     5    23     2   -0.1383       57.527
     3     4    27    26     2 -138.0119       57.527
     3     4    27    28     2   -0.1877       57.527
     5     4    27    26     2    0.1393       57.527
     5     4    27    28     2  137.9635       57.527
     1     5    23    22     2    0.0983       57.527
     1     5    23    24     2  138.2945       57.527
     4     5    23    22     2 -138.1533       57.527
     4     5    23    24     2    0.0430       57.527
     3     6     7     8     2 -142.7783       91.897
     3     6     7    14     2    0.6787       18.754
    10     6     7     8     2   -0.0566       30.821
    10     6     7    14     2  143.4003       26.429
     3     6    10     9     2  142.8126       91.765
     3     6    10    28     2   -0.5063       18.754
     7     6    10     9     2    0.1011       40.808
     7     6    10    28     2 -143.2178       26.429
     6     7     8     9     2   -0.0088      168.073
     6     7     8    46     2  143.0561       38.030
    14     7     8     9     2 -143.2498      168.073
    14     7     8    46     2   -0.1849       38.030
     6     7    14    13     2 -138.3419       26.429
     6     7    14    15     2   -0.8948      103.212
     8     7    14    13     2    0.7998       30.821
     8     7    14    15     2  138.2469       91.897
     7     8     9    10     2    0.0710      228.358
     7     8     9    51     2  143.4512      101.278
    46     8     9    10     2 -143.4236      118.767
     7     8    46    47     2   -1.1483       26.435
     7     8    46    50     2 -151.1168       82.334
     8     9    10     6     2   -0.1064      196.560
     8     9    10    28     2  143.0321      196.560
    51     9    10     6     2 -143.0685       36.782
    51     9    10    28     2    0.0701       36.782
    10     9    51    52     2  150.8093       58.962
    10     9    51    55     2    1.2163       26.962
     6    10    28    27     2    0.6899      103.212
     6    10    28    29     2  138.3294       26.429
     9    10    28    27     2 -138.3435       91.765
     9    10    28    29     2   -0.7040       40.808
    15    11    12    13     2    0.2857       63.502
    15    11    12    42     2  142.6205       57.527
    18    11    12    13     2 -142.1534       63.502
    18    11    12    42     2    0.1814       57.527
    12    11    15     2     2 -142.3462       57.527
    12    11    15    14     2   -0.0169       57.527
    18    11    15     2     2    0.0368       57.527
    18    11    15    14     2  142.3661       57.527
    12    11    18    17     2   -0.1833       57.527
    12    11    18    19     2  138.0007       57.527
    15    11    18    17     2 -138.1312       57.527
    15    11    18    19     2    0.0529       57.527
    11    12    13    14     2   -0.4478       18.754
    11    12    13    47     2  141.8306       91.897
    42    12    13    14     2 -142.8682       18.754
    42    12    13    47     2   -0.5898       91.897
    11    12    42    41     2 -137.8819       63.502
    11    12    42    43     2    0.0037       57.527
    13    12    42    41     2   -0.0119        3.598
    13    12    42    43     2  137.8737       63.502
    12    13    14     7     2  142.4615       26.429
    12    13    14    15     2    0.4380      103.212
    47    13    14     7     2   -0.0453       30.821
    47    13    14    15     2 -142.0688       91.897
    12    13    47    46     2 -139.3700       38.030
    14    13    47    46     2   -1.3191       38.030
     7    14    15     2     2    0.4822       63.502
     7    14    15    11     2 -141.8569       63.502
    13    14    15     2     2  142.0787       63.502
    13    14    15    11     2   -0.2604       63.502
    20    16    17    18     2    0.0459       57.527
    20    16    17    43     2  142.6690       57.527
    38    16    17    18     2 -142.5784       57.527
    38    16    17    43     2    0.0447       57.527
    17    16    20    19     2   -0.0675       57.527
    17    16    20    22     2 -142.7389       57.527
    38    16    20    19     2  142.5729       57.527
    38    16    20    22     2   -0.0985       57.527
    17    16    38    37     2    0.0478       57.527
    17    16    38    39     2  138.2938       57.527
    20    16    38    37     2 -138.1521       57.527
    20    16    38    39     2    0.0939       57.527
    16    17    18    11     2  142.6013       57.527
    16    17    18    19     2   -0.0067       57.527
    43    17    18    11     2    0.0002       57.527
    43    17    18    19     2 -142.6077       57.527
    16    17    43    42     2 -137.9948       57.527
    16    17    43    44     2   -0.0437       57.527
    18    17    43    42     2    0.1848       57.527
    18    17    43    44     2  138.1359       57.527
    11    18    19     1     2   -0.0557       57.527
    11    18    19    20     2 -142.6685       57.527
    17    18    19     1     2  142.5778       57.527
    17    18    19    20     2   -0.0350       57.527
     1    19    20    16     2 -142.5513       57.527
     1    19    20    22     2    0.1152       57.527
    18    19    20    16     2    0.0634       57.527
    18    19    20    22     2  142.7298       57.527
    16    20    22    21     2    0.0062       57.527
    16    20    22    23     2  138.2300       57.527
    19    20    22    21     2 -138.2274       57.527
    19    20    22    23     2   -0.0036       57.527
    25    21    22    20     2  142.7291       57.527
    25    21    22    23     2    0.0722       57.527
    39    21    22    20     2    0.0905       57.527
    39    21    22    23     2 -142.5664       57.527
    22    21    25    24     2   -0.0438       57.527
    22    21    25    59     2 -142.6575       57.527
    39    21    25    24     2  142.5809       57.527
    39    21    25    59     2   -0.0328       57.527
    22    21    39    38     2   -0.0951       57.527
    22    21    39    40     2  138.1475       57.527
    25    21    39    38     2 -138.2969       57.527
    25    21    39    40     2   -0.0544       57.527
    20    22    23     5     2   -0.1029       57.527
    20    22    23    24     2 -142.7355       57.527
    21    22    23     5     2  142.5596       57.527
    21    22    23    24     2   -0.0730       57.527
     5    23    24    25     2 -142.5761       57.527
     5    23    24    26     2    0.0487       57.527
    22    23    24    25     2    0.0460       57.527
    22    23    24    26     2  142.6708       57.527
    23    24    25    21     2   -0.0014       57.527
    23    24    25    59     2  142.5923       57.527
    26    24    25    21     2 -142.5960       57.527
    26    24    25    59     2   -0.0024       57.527
    23    24    26    27     2   -0.0477       57.527
    23    24    26    30     2 -137.9841       57.527
    25    24    26    27     2  138.1295       57.527
    25    24    26    30     2    0.1931       57.527
    21    25    59    58     2    0.0403       57.527
    21    25    59    60     2  137.9859       57.527
    24    25    59    58     2 -138.1280       57.527
    24    25    59    60     2   -0.1824       57.527
    24    26    27     4     2   -0.0476       57.527
    24    26    27    28     2 -142.3526       57.527
    30    26    27     4     2  142.3310       57.527
    30    26    27    28     2    0.0260       57.527
    24    26    30    29     2  142.1791       63.502
    24    26    30    60     2   -0.1995       57.527
    27    26    30    29     2   -0.2474       63.502
    27    26    30    60     2 -142.6260       57.527
     4    27    28    10     2   -0.3479       63.502
     4    27    28    29     2 -142.1317       63.502
    26    27    28    10     2  141.9907       63.502
    26    27    28    29     2    0.2069       63.502
    10    28    29    30     2 -142.5430       26.429
    10    28    29    55     2    0.0124       40.808
    27    28    29    30     2   -0.3605       18.754
    27    28    29    55     2  142.1948       91.765
    28    29    30    26     2    0.3761      103.212
    28    29    30    60     2  142.8287      103.212
    55    29    30    26     2 -141.9097       91.765
    55    29    30    60     2    0.5430       91.765
    28    29    55    51     2    1.3046       36.782
    30    29    55    51     2  139.3599       36.782
    26    30    60    56     2  137.8788       63.502
    26    30    60    59     2    0.0147       57.527
    29    30    60    56     2   -0.0460        3.598
    29    30    60    59     2 -137.9102       63.502
    35    31    32    33     2   -0.0519      168.073
    35    31    32    45     2  143.1468      168.073
    49    31    32    33     2 -143.0421       38.030
    49    31    32    45     2    0.1566       38.030
    32    31    35    34     2   -0.0116      228.358
    32    31    35    53     2 -143.4018      101.278
    49    31    35    34     2  143.4152      118.767
    32    31    49    48     2    1.1295       26.435
    32    31    49    50     2  150.9984       82.334
    31    32    33    34     2    0.0954       30.821
    31    32    33    36     2  142.8268       91.897
    45    32    33    34     2 -143.3049       26.429
    45    32    33    36     2   -0.5734      103.212
    31    32    45    41     2   -0.7457       30.821
    31    32    45    44     2 -138.3405       91.897
    33    32    45    41     2  138.3654       26.429
    33    32    45    44     2    0.7706      103.212
    32    33    34    35     2   -0.1027       40.808
    32    33    34    57     2  143.3122       26.429
    36    33    34    35     2 -142.8353       91.765
    36    33    34    57     2    0.5796       18.754
    32    33    36    37     2   -0.0077       63.502
    32    33    36    40     2 -138.1474       63.502
    34    33    36    37     2  138.1392       63.502
    34    33    36    40     2   -0.0005       63.502
    33    34    35    31     2    0.0707      196.560
    33    34    35    53     2  143.0180       36.782
    57    34    35    31     2 -143.1378      196.560
    57    34    35    53     2   -0.1906       36.782
    33    34    57    56     2 -138.3614       26.429
    33    34    57    58     2   -0.7697      103.212
    35    34    57    56     2    0.7691       40.808
    35    34    57    58     2  138.3607       91.765
    34    35    53    52     2 -150.7748       58.962
    34    35    53    54     2   -1.0583       26.962
    33    36    37    38     2 -142.2077       57.527
    33    36    37    44     2    0.3837       57.527
    40    36    37    38     2    0.3691       57.527
    40    36    37    44     2  142.9605       57.527
    33    36    40    39     2  142.2075       57.527
    33    36    40    58     2   -0.3807       57.527
    37    36    40    39     2   -0.3658       57.527
    37    36    40    58     2 -142.9541       57.527
    36    37    38    16     2  142.4353       57.527
    36    37    38    39     2   -0.2314       57.527
    44    37    38    16     2   -0.1440       57.527
    44    37    38    39     2 -142.8107       57.527
    36    37    44    43     2 -137.9958       57.527
    36    37    44    45     2   -0.1869       57.527
    38    37    44    43     2    0.1450       57.527
    38    37    44    45     2  137.9538       57.527
    16    38    39    21     2    0.0029       57.527
    16    38    39    40     2 -142.6624       57.527
    37    38    39    21     2  142.6706       57.527
    37    38    39    40     2    0.0053       57.527
    21    39    40    36     2 -142.4363       57.527
    21    39    40    58     2    0.1366       57.527
    38    39    40    36     2    0.2229       57.527
    38    39    40    58     2  142.7958       57.527
    36    40    58    57     2    0.1911       57.527
    36    40    58    59     2  138.0069       57.527
    39    40    58    57     2 -137.9448       57.527
    39    40    58    59     2   -0.1290       57.527
    45    41    42    12     2  142.8219      103.212
    45    41    42    43     2    0.3946      103.212
    48    41    42    12     2    0.5582       91.897
    48    41    42    43     2 -141.8691       91.897
    42    41    45    32     2 -142.5206       26.429
    42    41    45    44     2   -0.3701      103.212
    48    41    45    32     2    0.0131       30.821
    48    41    45    44     2  142.1636       91.897
    42    41    48    49     2  139.3438       38.030
    45    41    48    49     2    1.3040       38.030
    12    42    43    17     2   -0.1869       57.527
    12    42    43    44     2 -142.6134       57.527
    41    42    43    17     2  142.1587       63.502
    41    42    43    44     2   -0.2678       63.502
    17    43    44    37     2   -0.0525       57.527
    17    43    44    45     2 -142.3459       57.527
    42    43    44    37     2  142.3341       57.527
    42    43    44    45     2    0.0407       57.527
    37    44    45    32     2   -0.3965       63.502
    37    44    45    41     2 -142.1260       63.502
    43    44    45    32     2  141.9333       63.502
    43    44    45    41     2    0.2037       63.502
     8    46    47    13     2    1.9225       26.435
     8    46    47    48     2 -142.3157      276.255
    50    46    47    13     2  156.0168       82.334
    50    46    47    48     2   11.7785      268.568
     8    46    50    49     2  134.4359       46.564
     8    46    50    52     2   11.9339       48.761
     8    46    50    66     2 -107.8133        1.780
    47    46    50    49     2  -17.7004       46.564
    47    46    50    52     2 -140.2024       48.761
    47    46    50    66     2  100.0504        1.780
    13    47    48    49     2 -144.7133      141.244
    46    47    48    41     2  144.6614      141.244
    46    47    48    49     2    0.0461      183.548
    41    48    49    31     2   -1.8823       26.435
    41    48    49    50     2 -155.8722       82.334
    47    48    49    31     2  142.1438      201.759
    47    48    49    50     2  -11.8461      268.568
    31    49    50    46     2 -134.3257       46.564
    31    49    50    52     2  -11.9611       48.761
    31    49    50    66     2  106.1696        1.780
    48    49    50    46     2   17.7310       46.564
    48    49    50    52     2  140.0955       48.761
    48    49    50    66     2 -101.7737        1.780
    66    50    52    51     2  123.9004       16.737
    66    50    52    53     2 -120.9397       16.737
     9    51    52    50     2  -11.5045       52.367
     9    51    52    53     2 -134.4460       12.735
    55    51    52    50     2  140.3193       52.367
    55    51    52    53     2   17.3778       12.735
     9    51    55    29     2   -1.9271       26.962
     9    51    55    54     2  142.1234      224.310
    52    51    55    29     2 -155.6139       58.962
    52    51    55    54     2  -11.5634      315.285
    50    52    53    35     2   11.4251       52.367
    50    52    53    54     2 -140.5116       52.367
    51    52    53    35     2  134.5464       12.735
    51    52    53    54     2  -17.3902       12.735
    35    53    54    55     2 -142.2587      224.310
    35    53    54    56     2    1.7770       26.962
    52    53    54    55     2   11.6047      315.285
    52    53    54    56     2  155.6404       58.962
    53    54    55    29     2  144.5646      101.352
    53    54    55    51     2   -0.0352       76.712
    56    54    55    51     2 -144.6258      101.352
    53    54    56    57     2   -1.2079       36.782
    53    54    56    60     2 -139.3282       36.782
    54    56    57    34     2   -0.0680       40.808
    54    56    57    58     2 -142.2150       91.765
    60    56    57    34     2  142.5547       26.429
    60    56    57    58     2    0.4077      103.212
    54    56    60    30     2   -0.4866       91.765
    54    56    60    59     2  141.9217       91.765
    57    56    60    30     2 -142.8415      103.212
    57    56    60    59     2   -0.4332      103.212
    34    57    58    40     2    0.3905       63.502
    34    57    58    59     2 -141.9434       63.502
    56    57    58    40     2  142.1079       63.502
    56    57    58    59     2   -0.2260       63.502
    40    58    59    25     2    0.0419       57.527
    40    58    59    60     2 -142.3435       57.527
    57    58    59    25     2  142.3429       57.527
    57    58    59    60     2   -0.0424       57.527
    25    59    60    30     2    0.1761       57.527
    25    59    60    56     2 -142.1313       63.502
    58    59    60    30     2  142.6001       57.527
    58    59    60    56     2    0.2927       63.502
    66    68    69    70     2   12.7509       71.266
    66    68    69    78     2 -168.1364      159.891
    74    68    69    70     2 -173.2183       67.094
    74    68    69    78     2    5.8944       94.559
    66    68    74    75     2   -9.3025       71.266
    66    68    74   108     2  169.2326      159.891
    69    68    74    75     2  176.3419       67.094
    69    68    74   108     2   -5.1230       94.559
    68    69    78    76     2   -2.4651       62.205
    68    69    78    79     2 -179.6092      120.398
    70    69    78    76     2  176.6617       43.960
    70    69    78    79     2   -0.4825       73.383
    68    74   108    76     2    0.8252       62.205
    68    74   108   109     2 -178.7127      120.398
    75    74   108    76     2  179.3909       43.960
    75    74   108   109     2   -0.1470       73.383
    77    76    78    69     2  178.5738       57.364
    77    76    78    79     2   -4.3192       67.223
   108    76    78    69     2   -1.6916       92.965
   108    76    78    79     2  175.4153      148.020
    77    76   108    74     2 -177.7617       57.364
    77    76   108   109     2    1.7130       67.223
    78    76   108    74     2    2.5102       92.965
    78    76   108   109     2 -178.0150      148.020


[ dihedrals ]
;   ai    aj    ak    al   f       th0         kth
   68   66   50   52    1    180.00     1.00    3
   65   71   52   50    1    180.00     1.00    3
   71   52   50   66    1    180.00     1.00    3
   71   65   66   50    1      0.00     3.77    6
   66   65   71   52    1      0.00     3.77    6
   63   62   65   71    1    180.00     1.00    6
   50   66   68   69    1    180.00     1.00    6

   74  108  109  110    1    180.00    24.00    2 ; @RA@: from ethoxybenzene (retrieved from ATB 3.0)
   69   78   79   80    1    180.00    24.00    2 ; @RA@: from ethoxybenzene (retrieved from ATB 3.0)

; TEG1 - qforce
   78   79   80   83    3      5.4623    12.0794    -2.9111   -10.0623     2.8110    -3.5089  
   79   80   83   86    3      6.1507    20.4202     2.3780   -24.3965     5.3868     0.7466  
   80   83   86   87    3      5.4623    12.0794    -2.9111   -10.0623     2.8110    -3.5089  
   83   86   87   90    3      5.4623    12.0794    -2.9111   -10.0623     2.8110    -3.5089  
   86   87   90   93    3      6.1507    20.4202     2.3780   -24.3965     5.3868     0.7466  
   87   90   93   94    3      5.4623    12.0794    -2.9111   -10.0623     2.8110    -3.5089  
   90   93   94   97    3      5.4623    12.0794    -2.9111   -10.0623     2.8110    -3.5089  
   93   94   97  100    3      6.1507    20.4202     2.3780   -24.3965     5.3868     0.7466  
   94   97  100  101    3      5.4623    12.0794    -2.9111   -10.0623     2.8110    -3.5089  
   97  100  101  104    3      5.4623    12.0794    -2.9111   -10.0623     2.8110    -3.5089  
  100  101  104  107    3      4.4000    13.1413     0.2753   -16.8544    -0.8396     0.4130  
; TEG2 - qforce
  108  109  110  113    3      5.4623    12.0794    -2.9111   -10.0623     2.8110    -3.5089  
  109  110  113  116    3      6.1507    20.4202     2.3780   -24.3965     5.3868     0.7466  
  110  113  116  117    3      5.4623    12.0794    -2.9111   -10.0623     2.8110    -3.5089  
  113  116  117  120    3      5.4623    12.0794    -2.9111   -10.0623     2.8110    -3.5089  
  116  117  120  123    3      6.1507    20.4202     2.3780   -24.3965     5.3868     0.7466  
  117  120  123  124    3      5.4623    12.0794    -2.9111   -10.0623     2.8110    -3.5089  
  120  123  124  127    3      5.4623    12.0794    -2.9111   -10.0623     2.8110    -3.5089  
  123  124  127  130    3      6.1507    20.4202     2.3780   -24.3965     5.3868     0.7466  
  124  127  130  131    3      5.4623    12.0794    -2.9111   -10.0623     2.8110    -3.5089  
  127  130  131  134    3      5.4623    12.0794    -2.9111   -10.0623     2.8110    -3.5089  
  130  131  134  137    3      4.4000    13.1413     0.2753   -16.8544    -0.8396     0.4130 


[ pairs ]
;   i     j   func
   61   66    1
   61   71    1
   62   67    1
   62   68    1
   62   72    1
   62   73    1
   63   66    1
   63   71    1
   64   66    1
   64   71    1
   65   69    1
   65   74    1
   66   72    1
   66   73    1
   67   69    1
   67   71    1
   67   74    1
   68   71    1
;
   78   81    1
   78   82    1
   78   83    1
   79   84    1
   79   85    1
   79   86    1
   81   84    1
   81   85    1
   81   86    1
   82   84    1
   82   85    1
   82   86    1
   80   87    1
   84   87    1
   85   87    1
   83   88    1
   83   89    1
   83   90    1
   86   91    1
   86   92    1
   86   93    1
   88   91    1
   88   92    1
   88   93    1
   89   91    1
   89   92    1
   89   93    1
   87   94    1
   91   94    1
   92   94    1
   90   95    1
   90   96    1
   90   97    1
   93   98    1
   93   99    1
   93  100    1
   95   98    1
   95   99    1
   95  100    1
   96   98    1
   96   99    1
   96  100    1
   94  101    1
   98  101    1
   99  101    1
   97  102    1
   97  103    1
   97  104    1
  100  105    1
  100  106    1
  100  107    1
  102  105    1
  102  106    1
  102  107    1
  103  105    1
  103  106    1
  103  107    1
;
  108  111    1
  108  112    1
  108  113    1
  109  114    1
  109  115    1
  109  116    1
  111  114    1
  111  115    1
  111  116    1
  112  114    1
  112  115    1
  112  116    1
  110  117    1
  114  117    1
  115  117    1
  113  118    1
  113  119    1
  113  120    1
  116  121    1
  116  122    1
  116  123    1
  118  121    1
  118  122    1
  118  123    1
  119  121    1
  119  122    1
  119  123    1
  117  124    1
  121  124    1
  122  124    1
  120  125    1
  120  126    1
  120  127    1
  123  128    1
  123  129    1
  123  130    1
  125  128    1
  125  129    1
  125  130    1
  126  128    1
  126  129    1
  126  130    1
  124  131    1
  128  131    1
  129  131    1
  127  132    1
  127  133    1
  127  134    1
  130  135    1
  130  136    1
  130  137    1
  132  135    1
  132  136    1
  132  137    1
  133  135    1
  133  136    1
  133  137    1

[ exclusions ]
;  ai   aj  funct  ;  GROMOS 1-4 exclusions
   66   70
   66   75
   66   78
   66   108
   68   76
   68   79
   68  109
   69   75
   69   77
   69  108
   74   78
   74   70
   74   77
   78  109
  108   79
   76   70
   76   75
   70   79
   79   77
   77  109
  109   75
