# Supplementary material for: N-type organic thermoelectrics: demonstration of ZT > 0.3
Source: Nat Commun. 2020 Nov 10;11:5694. doi: 10.1038/s41467-020-19537-8 (PMC7655812; doi:10.1038/s41467-020-19537-8)
Supplement: Supplementary file 2 — Supplementary code [file 41467_2020_19537_MOESM2_ESM.zip › MD_protocol/commands.md]

(GROMACS) commands for the computational protocol described in ``Highly ordered fullerene derivative 
for efficient and thermally stable n-type thermoelectrics with ZT>0.3'' 
by Jian Liu, Bas van der Zee, Riccardo Alessandri, Selim Sami, *et al.*, *submitted* (**2019**).

##### 1. Run single unit cell MD simulations
```
gmx grompp -p system_2x.top -c pteg2-x2-starting-unit-cell.pdb -f 1_step0_em.mdp         -n PTEG2s.ndx -po 0-em         -o 0-em
gmx mdrun  -v -nt 2 -deffnm 0-em
gmx grompp -p system_2x.top -c 0-em.gro                        -f 1_step1_prepare.mdp    -n PTEG2s.ndx -po 1-prepare    -o 1-prepare
gmx mdrun  -v -nt 2 -deffnm 1-prepare
gmx grompp -p system_2x.top -c 1-prepare.gro                   -f 1_step2_relax_T.mdp    -n PTEG2s.ndx -po 2-relax-T    -o 2-relax-T
gmx mdrun  -v -nt 2 -deffnm 2-relax-T
gmx grompp -p system_2x.top -c 2-relax-T.gro                   -f 1_step3_relax_p.mdp    -n PTEG2s.ndx -po 3-relax-p    -o 3-relax-p
gmx mdrun  -v -nt 2 -deffnm 3-relax-p
gmx grompp -p system_2x.top -c 3-relax-p.gro                   -f 1_step4_relax_pull.mdp -n PTEG2s.ndx -po 4-relax-pull -o 4-relax-pull
gmx mdrun  -v -nt 2 -deffnm 4-relax-pull
gmx grompp -p system_2x.top -c 4-relax-pull.gro                -f 1_step5_anneal.mdp     -n PTEG2s.ndx -po 5-anneal     -o 5-anneal
gmx mdrun  -v -nt 2 -deffnm 5-anneal
gmx grompp -p system_2x.top -c 5-anneal.gro                    -f 1_step6_room_T.mdp     -n PTEG2s.ndx -po 6-room-T     -o 6-room-T
gmx mdrun  -v -nt 2 -deffnm 6-room-T
```
#### (OPTIONAL: 1b. Prepare  the unit cell for a DFT calculation)
```
gmx grompp -p system_2x.top -c 6-room-T.gro                    -f run_em.mdp         -n PTEG2s.ndx -po 7-em         -o 7-em
gmx mdrun  -v -nt 2 -deffnm 7-em
echo 0 | gmx trjconv -f 7-em.gro -o 7-em.whole.gro -pbc whole -s 7-em.tpr
```

##### 2. Replicate unit cell
```
gmx genconf -f 6-room-T.gro -nbox 5 5 3  -o pteg2_unitcell.5x5x6.gro
```

##### 3. Run multiple unit cell MD simulations
```
gmx grompp -p system_2x5x5x6.top -c pteg2_unitcell.5x5x6.gro   -f 3_step7_prepare.mdp     -po 7-prepare  -o 7-prepare
gmx mdrun -v -nt 8 -deffnm 7-prepare
gmx grompp -p system_2x5x5x6.top -c 7-prepare.gro              -f 3_step8_relax_p.mdp     -po 8-relax-p  -o 8-relax-p
gmx mdrun -v -nt 8 -deffnm 8-relax-p
gmx grompp -p system_2x5x5x6.top -c 8-relax-p.gro              -f 3_step9_equilibrate.mdp -po 9-eq       -o 9-eq
gmx mdrun -v -nt 8 -deffnm 9-eq
```
