# Supplementary material for: N-type organic thermoelectrics: demonstration of ZT > 0.3
Source: Nat Commun. 2020 Nov 10;11:5694. doi: 10.1038/s41467-020-19537-8 (PMC7655812; doi:10.1038/s41467-020-19537-8)
Supplement: Supplementary file 2 — Supplementary code [file 41467_2020_19537_MOESM2_ESM.zip › MD_protocol/1_step1_prepare.mdp]

; 
; ****  GMX run parameters for an atomistic simulation  ****
;
; Run parameters are according to [C. Caleman, et al. JCTC, 2011, 8, 61]
; with the expection of the use of Cut-off electrostatics instead of PME.
;
; Very short cutoffs - use ONLY to prepare a system, not for production runs.
;


integrator              = md                ; 
dt                      = 0.001             ; ps 
nsteps                  = 1000000           ; total time:  1 ns
tinit                   = 0                 ; initial time, ps
nstcomm                 = 1                 ; freq. for cm-motion removal
ld_seed                 = -1

; Bond constraints
constraints             = all-bonds         ; constrain all bonds 
constraint_algorithm    = lincs             ; default
lincs_order             = 4                 ; default

; X/V/F/E outputs
nstxout                 = 500000            ; pos out   ---  1000  ps
nstvout                 = 500000            ; vel out   ---  1000  ps
nstfout                 = 0                 ; force out ---  no
nstlog                  = 10000             ; energies to log (20 ps)
nstenergy               = 10000             ; energies to energy file
nstxtcout               = 10000             ; xtc, 10 ps
xtc_precision           = 1000

; Neighbour list
ns_type                 = grid              ; neighlist type
nstlist                 = 5                 ; Freq. to update neighbour list
rlist                   = 0.45               ; nm (cutoff for short-range NL)

; Coulomb interactions
coulombtype             = Cut-off
rcoulomb                = 0.45               ; nm (direct space sum cut-off)
optimize_fft            = yes               ; optimal FFT plan for the grid

; van der Waals interactions
vdwtype                 = Cut-off           ; Van der Waals interactions
rvdw                    = 0.45               ; nm (LJ cut-off)
DispCorr                = EnerPres          ; use dispersion correction

; Temperature coupling 
Tcoupl                  = Berendsen
tc-grps                 = System            ; 
tau_t                   = 1.0               ; ps
ref_t                   = 698.15            ; K

; Energy monitoring
energygrps              = System

; Pressure coupling 
Pcoupl                  = Berendsen         ;
Pcoupltype              = semiisotropic     ; 
tau_p                   = 0.5               ; ps
compressibility         = 5e-6   5e-6       ; 1/bar
ref_p                   =   1.0 200.0       ; bar
refcoord_scaling        = all               ;

; Generate velocites in the beginning
continuation            = yes               ; continue from npt equilibration
gen_vel                 = no                ; continue from npt equilibration
gen_temp                = 698.0
gen_seed                = -1                ; -1 = the seed is calculated from the process ID number

; COM pullig          
pull                     = yes              ; yes or no
; the number of pull coordinates
pull-ncoords             = 1
; Groups to pull
pull-ngroups             = 2                ; pulling geometry dependent!
pull-group1-name         = FUL1
pull-group2-name         = FUL2
pull-coord1-groups       = 1 2              ; see http://permalink.gmane.org/gmane.science.biology.gromacs.user/67963 for doubts
; Pull type: umbrella, constraint, constant-force, flat-bottom, ...
pull-coord1-type	       = umbrella
; Pull geometry: distance, direction, cylinder or position
pull-coord1-geometry     = distance
; Select components for the pull vector. default: Y Y Y
pull-coord1-dim          = N N Y            ; 3 dimensions 
; Init, rate, k (J/mol*nm^2)
pull-coord1-init         = 1.0
pull-coord1-k            = 500
pull-coord1-start        = no	              ; do not modify pull-coord1-init
pull-coord1-rate         = 0
; output
pull-nstxout		 = 250
pull-nstfout             = 10000
