# Supplementary material for: N-type organic thermoelectrics: demonstration of ZT > 0.3
Source: Nat Commun. 2020 Nov 10;11:5694. doi: 10.1038/s41467-020-19537-8 (PMC7655812; doi:10.1038/s41467-020-19537-8)
Supplement: Supplementary file 2 — Supplementary code [file 41467_2020_19537_MOESM2_ESM.zip › MD_protocol/pteg2-x2-starting-unit-cell.pdb]

COMPND    UNNAMED
AUTHOR    GENERATED BY OPEN BABEL 2.3.90
CRYST1   10.500   10.500   50.000  90.00  90.00  90.00 P 1         1
ATOM      1  C1  PTG X   1       6.870  -1.068   4.266  1.00  0.00           C  
ATOM      2  C1  PTG X   1       6.040  -0.681   5.390  1.00  0.00           C  
ATOM      3  C1  PTG X   1       6.729  -1.076   6.606  1.00  0.00           C  
ATOM      4  C1  PTG X   1       7.979  -1.718   6.228  1.00  0.00           C  
ATOM      5  C1  PTG X   1       8.068  -1.705   4.783  1.00  0.00           C  
ATOM      6  C1  PTG X   1       6.680  -0.274   7.717  1.00  0.00           C  
ATOM      7  C2  PTG X   1       5.939   0.969   7.683  1.00  0.00           C  
ATOM      8  C3  PTG X   1       6.653   1.953   8.454  1.00  0.00           C  
ATOM      9  C4  PTG X   1       7.869   1.293   8.994  1.00  0.00           C  
ATOM     10  C2  PTG X   1       7.868  -0.065   8.517  1.00  0.00           C  
ATOM     11  C1  PTG X   1       5.416   1.355   4.193  1.00  0.00           C  
ATOM     12  C1  PTG X   1       5.405   2.723   4.652  1.00  0.00           C  
ATOM     13  C2  PTG X   1       5.325   2.708   6.101  1.00  0.00           C  
ATOM     14  C1  PTG X   1       5.272   1.337   6.535  1.00  0.00           C  
ATOM     15  C1  PTG X   1       5.336   0.495   5.355  1.00  0.00           C  
ATOM     16  C1  PTG X   1       8.278   1.357   2.097  1.00  0.00           C  
ATOM     17  C1  PTG X   1       7.028   1.987   2.468  1.00  0.00           C  
ATOM     18  C1  PTG X   1       6.209   0.993   3.126  1.00  0.00           C  
ATOM     19  C1  PTG X   1       6.947  -0.248   3.169  1.00  0.00           C  
ATOM     20  C1  PTG X   1       8.225  -0.026   2.524  1.00  0.00           C  
ATOM     21  C1  PTG X   1      10.604   0.112   3.102  1.00  0.00           C  
ATOM     22  C1  PTG X   1       9.365  -0.627   3.014  1.00  0.00           C  
ATOM     23  C1  PTG X   1       9.273  -1.494   4.175  1.00  0.00           C  
ATOM     24  C1  PTG X   1      10.458  -1.293   4.976  1.00  0.00           C  
ATOM     25  C1  PTG X   1      11.280  -0.302   4.309  1.00  0.00           C  
ATOM     26  C1  PTG X   1      10.373  -1.311   6.348  1.00  0.00           C  
ATOM     27  C1  PTG X   1       9.099  -1.524   6.991  1.00  0.00           C  
ATOM     28  C1  PTG X   1       9.047  -0.687   8.165  1.00  0.00           C  
ATOM     29  C2  PTG X   1      10.273   0.045   8.252  1.00  0.00           C  
ATOM     30  C1  PTG X   1      11.106  -0.332   7.126  1.00  0.00           C  
ATOM     31  C3  PTG X   1       9.205   5.047   6.399  1.00  0.00           C  
ATOM     32  C2  PTG X   1       9.309   5.046   4.963  1.00  0.00           C  
ATOM     33  C1  PTG X   1      10.550   4.418   4.588  1.00  0.00           C  
ATOM     34  C2  PTG X   1      11.238   4.012   5.797  1.00  0.00           C  
ATOM     35  C4  PTG X   1      10.426   4.394   6.928  1.00  0.00           C  
ATOM     36  C1  PTG X   1      10.623   3.637   3.457  1.00  0.00           C  
ATOM     37  C1  PTG X   1       9.441   3.434   2.646  1.00  0.00           C  
ATOM     38  C1  PTG X   1       9.453   2.065   2.186  1.00  0.00           C  
ATOM     39  C1  PTG X   1      10.650   1.428   2.704  1.00  0.00           C  
ATOM     40  C1  PTG X   1      11.380   2.397   3.483  1.00  0.00           C  
ATOM     41  C2  PTG X   1       6.917   4.642   4.810  1.00  0.00           C  
ATOM     42  C1  PTG X   1       6.187   3.673   4.030  1.00  0.00           C  
ATOM     43  C1  PTG X   1       7.017   3.286   2.906  1.00  0.00           C  
ATOM     44  C1  PTG X   1       8.256   4.037   3.001  1.00  0.00           C  
ATOM     45  C1  PTG X   1       8.191   4.867   4.174  1.00  0.00           C  
ATOM     46  C5  PTG X   1       6.676   3.249   8.076  1.00  0.00           C  
ATOM     47  C3  PTG X   1       6.019   3.631   6.852  1.00  0.00           C  
ATOM     48  C3  PTG X   1       6.847   4.610   6.190  1.00  0.00           C  
ATOM     49  C5  PTG X   1       8.006   4.842   6.996  1.00  0.00           C  
ATOM     50  C6  PTG X   1       7.823   4.217   8.393  1.00  0.00           C  
ATOM     51  C7  PTG X   1       9.034   1.985   9.097  1.00  0.00           C  
ATOM     52  C8  PTG X   1       9.140   3.503   8.948  1.00  0.00           C  
ATOM     53  C7  PTG X   1      10.346   3.583   8.010  1.00  0.00           C  
ATOM     54  C4  PTG X   1      11.075   2.351   8.026  1.00  0.00           C  
ATOM     55  C4  PTG X   1      10.256   1.357   8.684  1.00  0.00           C  
ATOM     56  C2  PTG X   1      11.877   1.986   6.963  1.00  0.00           C  
ATOM     57  C1  PTG X   1      11.960   2.837   5.815  1.00  0.00           C  
ATOM     58  C1  PTG X   1      12.019   2.006   4.629  1.00  0.00           C  
ATOM     59  C1  PTG X   1      11.977   0.630   5.059  1.00  0.00           C  
ATOM     60  C1  PTG X   1      11.885   0.608   6.505  1.00  0.00           C  
ATOM     61  H1  PTG X   2       8.410   7.390  10.926  1.00  0.00           H  
ATOM     62  C9  PTG X   2       8.851   6.440  11.205  1.00  0.00           C  
ATOM     63  H1  PTG X   2       9.887   6.625  11.456  1.00  0.00           H  
ATOM     64  H1  PTG X   2       8.344   6.075  12.101  1.00  0.00           H  
ATOM     65  N1  PTG X   2       8.791   5.527  10.096  1.00  0.00           N  
ATOM     66  C10 PTG X   2       7.510   5.346   9.445  1.00  0.00           C  
ATOM     67  H2  PTG X   2       7.289   6.254   8.907  1.00  0.00           H  
ATOM     68  C11 PTG X   2       6.296   5.112  10.351  1.00  0.00           C  
ATOM     69  C12 PTG X   2       6.198   4.041  11.236  1.00  0.00           C  
ATOM     70  H3  PTG X   2       6.944   3.278  11.310  1.00  0.00           H  
ATOM     71  C13 PTG X   2       9.408   4.238  10.281  1.00  0.00           C  
ATOM     72  H4  PTG X   2      10.477   4.365  10.462  1.00  0.00           H  
ATOM     73  H4  PTG X   2       9.012   3.684  11.126  1.00  0.00           H  
ATOM     74  C12 PTG X   2       5.268   6.041  10.295  1.00  0.00           C  
ATOM     75  H3  PTG X   2       5.307   6.875   9.628  1.00  0.00           H  
ATOM     76  C14 PTG X   2       4.044   4.848  11.991  1.00  0.00           C  
ATOM     77  H5  PTG X   2       3.177   4.739  12.625  1.00  0.00           H  
ATOM     78  C15 PTG X   3       5.081   3.916  12.051  1.00  0.00           C  
ATOM     79  O1  PTG X   3       5.072   2.845  12.874  1.00  0.00           O  
ATOM     80  C16 PTG X   3       3.977   2.600  13.722  1.00  0.00           C  
ATOM     81  H6  PTG X   3       3.847   3.422  14.421  1.00  0.00           H  
ATOM     82  H6  PTG X   3       3.065   2.470  13.153  1.00  0.00           H  
ATOM     83  C17 PTG X   4       4.302   1.324  14.479  1.00  0.00           C  
ATOM     84  H7  PTG X   4       4.447   0.505  13.772  1.00  0.00           H  
ATOM     85  H7  PTG X   4       5.226   1.448  15.041  1.00  0.00           H  
ATOM     86  O2  PTG X   4       3.227   1.071  15.324  1.00  0.00           O  
ATOM     87  C18 PTG X   4       3.357  -0.079  16.104  1.00  0.00           C  
ATOM     88  H7  PTG X   4       3.454  -0.961  15.478  1.00  0.00           H  
ATOM     89  H7  PTG X   4       4.236  -0.021  16.739  1.00  0.00           H  
ATOM     90  C18 PTG X   5       2.109  -0.195  16.953  1.00  0.00           C  
ATOM     91  H7  PTG X   5       2.009   0.690  17.588  1.00  0.00           H  
ATOM     92  H7  PTG X   5       1.230  -0.253  16.319  1.00  0.00           H  
ATOM     93  O2  PTG X   5       2.238  -1.344  17.734  1.00  0.00           O  
ATOM     94  C18 PTG X   5       1.158  -1.603  18.589  1.00  0.00           C  
ATOM     95  H7  PTG X   5       1.019  -0.779  19.286  1.00  0.00           H  
ATOM     96  H7  PTG X   5       0.237  -1.719  18.025  1.00  0.00           H  
ATOM     97  C19 PTG X   6       1.474  -2.877  19.343  1.00  0.00           C  
ATOM     98  H7  PTG X   6       1.616  -3.693  18.645  1.00  0.00           H  
ATOM     99  H7  PTG X   6       2.395  -2.761  19.908  1.00  0.00           H  
ATOM    100  O3  PTG X   6       0.397  -3.127  20.197  1.00  0.00           O  
ATOM    101  C20 PTG X   6       0.526  -4.289  20.970  1.00  0.00           C  
ATOM    102  H8  PTG X   6       0.632  -5.155  20.331  1.00  0.00           H  
ATOM    103  H8  PTG X   6       1.410  -4.224  21.594  1.00  0.00           H  
ATOM    104  C21 PTG X   7      -0.714  -4.425  21.839  1.00  0.00           C  
ATOM    105  H9  PTG X   7      -0.650  -5.315  22.456  1.00  0.00           H  
ATOM    106  H9  PTG X   7      -0.823  -3.556  22.487  1.00  0.00           H  
ATOM    107  H9  PTG X   7      -1.602  -4.499  21.218  1.00  0.00           H  
ATOM    108  C15 PTG X   8       4.151   5.904  11.103  1.00  0.00           C  
ATOM    109  O1  PTG X   8       3.215   6.861  10.968  1.00  0.00           O  
ATOM    110  C16 PTG X   8       2.033   6.822  11.726  1.00  0.00           C  
ATOM    111  H6  PTG X   8       1.481   5.909  11.536  1.00  0.00           H  
ATOM    112  H6  PTG X   8       2.251   6.873  12.786  1.00  0.00           H  
ATOM    113  C17 PTG X   9       1.204   8.020  11.310  1.00  0.00           C  
ATOM    114  H7  PTG X   9       1.771   8.937  11.492  1.00  0.00           H  
ATOM    115  H7  PTG X   9       0.986   7.969  10.250  1.00  0.00           H  
ATOM    116  O2  PTG X   9       0.038   7.997  12.068  1.00  0.00           O  
ATOM    117  C18 PTG X   9      -0.847   9.040  11.803  1.00  0.00           C  
ATOM    118  H7  PTG X   9      -0.390  10.001  12.015  1.00  0.00           H  
ATOM    119  H7  PTG X   9      -1.160   9.037  10.765  1.00  0.00           H  
ATOM    120  C18 PTG X  10      -2.057   8.857  12.706  1.00  0.00           C  
ATOM    121  H7  PTG X  10      -2.527   7.889  12.492  1.00  0.00           H  
ATOM    122  H7  PTG X  10      -1.744   8.859  13.743  1.00  0.00           H  
ATOM    123  O2  PTG X  10      -2.942   9.899  12.440  1.00  0.00           O  
ATOM    124  C18 PTG X  10      -4.117   9.879  13.195  1.00  0.00           C  
ATOM    125  H7  PTG X  10      -4.672   8.957  13.007  1.00  0.00           H  
ATOM    126  H7  PTG X  10      -3.899   9.930  14.255  1.00  0.00           H  
ATOM    127  C19 PTG X  11      -4.952  11.070  12.790  1.00  0.00           C  
ATOM    128  H7  PTG X  11      -4.395  11.989  12.969  1.00  0.00           H  
ATOM    129  H7  PTG X  11      -5.168  11.016  11.721  1.00  0.00           H  
ATOM    130  O3  PTG X  11      -6.125  11.047  13.535  1.00  0.00           O  
ATOM    131  C20 PTG X  11      -7.013  12.092  13.279  1.00  0.00           C  
ATOM    132  H8  PTG X  11      -6.526  13.050  13.469  1.00  0.00           H  
ATOM    133  H8  PTG X  11      -7.302  12.079  12.230  1.00  0.00           H  
ATOM    134  C21 PTG X  12      -8.232  11.930  14.162  1.00  0.00           C  
ATOM    135  H9  PTG X  12      -8.940  12.723  13.981  1.00  0.00           H  
ATOM    136  H9  PTG X  12      -8.712  10.979  13.961  1.00  0.00           H  
ATOM    137  H9  PTG X  12      -7.942  11.943  15.211  1.00  0.00           H  
ATOM    138  C1  PTG X  13       6.940   6.149  44.341  1.00  0.00           C  
ATOM    139  C1  PTG X  13       6.780   6.599  42.971  1.00  0.00           C  
ATOM    140  C1  PTG X  13       7.120   5.489  42.101  1.00  0.00           C  
ATOM    141  C1  PTG X  13       7.500   4.359  42.931  1.00  0.00           C  
ATOM    142  C1  PTG X  13       7.390   4.769  44.311  1.00  0.00           C  
ATOM    143  C1  PTG X  13       6.400   5.289  40.941  1.00  0.00           C  
ATOM    144  C2  PTG X  13       5.310   6.169  40.591  1.00  0.00           C  
ATOM    145  C3  PTG X  13       4.270   5.389  39.981  1.00  0.00           C  
ATOM    146  C4  PTG X  13       4.730   3.979  39.941  1.00  0.00           C  
ATOM    147  C2  PTG X  13       6.040   3.939  40.551  1.00  0.00           C  
ATOM    148  C1  PTG X  13       4.810   7.879  43.661  1.00  0.00           C  
ATOM    149  C1  PTG X  13       3.500   7.939  43.071  1.00  0.00           C  
ATOM    150  C2  PTG X  13       3.610   7.529  41.681  1.00  0.00           C  
ATOM    151  C1  PTG X  13       5.000   7.229  41.421  1.00  0.00           C  
ATOM    152  C1  PTG X  13       5.740   7.439  42.641  1.00  0.00           C  
ATOM    153  C1  PTG X  13       4.180   5.919  46.551  1.00  0.00           C  
ATOM    154  C1  PTG X  13       3.800   7.049  45.731  1.00  0.00           C  
ATOM    155  C1  PTG X  13       4.960   7.449  44.961  1.00  0.00           C  
ATOM    156  C1  PTG X  13       6.050   6.569  45.301  1.00  0.00           C  
ATOM    157  C1  PTG X  13       5.570   5.629  46.291  1.00  0.00           C  
ATOM    158  C1  PTG X  13       5.050   3.239  46.501  1.00  0.00           C  
ATOM    159  C1  PTG X  13       5.990   4.309  46.271  1.00  0.00           C  
ATOM    160  C1  PTG X  13       6.930   3.879  45.251  1.00  0.00           C  
ATOM    161  C1  PTG X  13       6.570   2.539  44.851  1.00  0.00           C  
ATOM    162  C1  PTG X  13       5.410   2.139  45.631  1.00  0.00           C  
ATOM    163  C1  PTG X  13       6.690   2.159  43.541  1.00  0.00           C  
ATOM    164  C1  PTG X  13       7.160   3.089  42.551  1.00  0.00           C  
ATOM    165  C1  PTG X  13       6.420   2.869  41.331  1.00  0.00           C  
ATOM    166  C2  PTG X  13       5.490   1.809  41.561  1.00  0.00           C  
ATOM    167  C1  PTG X  13       5.640   1.359  42.931  1.00  0.00           C  
ATOM    168  C3  PTG X  13       0.650   4.159  42.381  1.00  0.00           C  
ATOM    169  C2  PTG X  13       0.550   4.539  43.761  1.00  0.00           C  
ATOM    170  C1  PTG X  13       0.920   3.419  44.581  1.00  0.00           C  
ATOM    171  C2  PTG X  13       1.270   2.309  43.711  1.00  0.00           C  
ATOM    172  C4  PTG X  13       1.110   2.749  42.351  1.00  0.00           C  
ATOM    173  C1  PTG X  13       1.610   3.619  45.761  1.00  0.00           C  
ATOM    174  C1  PTG X  13       1.970   4.959  46.171  1.00  0.00           C  
ATOM    175  C1  PTG X  13       3.280   4.899  46.761  1.00  0.00           C  
ATOM    176  C1  PTG X  13       3.730   3.519  46.731  1.00  0.00           C  
ATOM    177  C1  PTG X  13       2.690   2.719  46.121  1.00  0.00           C  
ATOM    178  C2  PTG X  13       1.360   6.759  43.181  1.00  0.00           C  
ATOM    179  C1  PTG X  13       2.390   7.559  43.791  1.00  0.00           C  
ATOM    180  C1  PTG X  13       2.550   7.109  45.161  1.00  0.00           C  
ATOM    181  C1  PTG X  13       1.600   6.029  45.381  1.00  0.00           C  
ATOM    182  C1  PTG X  13       0.870   5.819  44.161  1.00  0.00           C  
ATOM    183  C5  PTG X  13       2.970   5.689  40.201  1.00  0.00           C  
ATOM    184  C3  PTG X  13       2.630   6.759  41.091  1.00  0.00           C  
ATOM    185  C3  PTG X  13       1.480   6.359  41.871  1.00  0.00           C  
ATOM    186  C5  PTG X  13       1.100   5.039  41.451  1.00  0.00           C  
ATOM    187  C6  PTG X  13       1.830   4.649  40.151  1.00  0.00           C  
ATOM    188  C7  PTG X  13       3.850   2.959  40.141  1.00  0.00           C  
ATOM    189  C8  PTG X  13       2.330   3.139  40.141  1.00  0.00           C  
ATOM    190  C7  PTG X  13       1.990   2.339  41.401  1.00  0.00           C  
ATOM    191  C4  PTG X  13       3.070   1.479  41.761  1.00  0.00           C  
ATOM    192  C4  PTG X  13       4.230   1.869  40.991  1.00  0.00           C  
ATOM    193  C2  PTG X  13       3.220   1.029  43.061  1.00  0.00           C  
ATOM    194  C1  PTG X  13       2.300   1.469  44.061  1.00  0.00           C  
ATOM    195  C1  PTG X  13       3.030   1.689  45.291  1.00  0.00           C  
ATOM    196  C1  PTG X  13       4.420   1.379  45.041  1.00  0.00           C  
ATOM    197  C1  PTG X  13       4.550   0.979  43.651  1.00  0.00           C  
ATOM    198  H1  PTG X  14      -1.230   3.719  37.591  1.00  0.00           H  
ATOM    199  C9  PTG X  14      -0.360   3.079  37.581  1.00  0.00           C  
ATOM    200  H1  PTG X  14      -0.710   2.059  37.661  1.00  0.00           H  
ATOM    201  H1  PTG X  14       0.140   3.199  36.621  1.00  0.00           H  
ATOM    202  N1  PTG X  14       0.480   3.369  38.711  1.00  0.00           N  
ATOM    203  C10 PTG X  14       0.840   4.759  38.931  1.00  0.00           C  
ATOM    204  H2  PTG X  14      -0.040   5.279  39.261  1.00  0.00           H  
ATOM    205  C11 PTG X  14       1.340   5.549  37.721  1.00  0.00           C  
ATOM    206  C12 PTG X  14       2.460   5.189  36.981  1.00  0.00           C  
ATOM    207  H3  PTG X  14       3.090   4.349  37.241  1.00  0.00           H  
ATOM    208  C13 PTG X  14       1.650   2.549  38.881  1.00  0.00           C  
ATOM    209  H4  PTG X  14       1.340   1.509  39.041  1.00  0.00           H  
ATOM    210  H4  PTG X  14       2.310   2.549  38.031  1.00  0.00           H  
ATOM    211  C12 PTG X  14       0.610   6.659  37.341  1.00  0.00           C  
ATOM    212  H3  PTG X  14      -0.260   6.969  37.881  1.00  0.00           H  
ATOM    213  C14 PTG X  14       2.100   7.049  35.491  1.00  0.00           C  
ATOM    214  H5  PTG X  14       2.400   7.629  34.631  1.00  0.00           H  
ATOM    215  C15 PTG X  15       2.830   5.929  35.871  1.00  0.00           C  
ATOM    216  O1  PTG X  15       3.940   5.509  35.221  1.00  0.00           O  
ATOM    217  C16 PTG X  15       4.420   6.209  34.101  1.00  0.00           C  
ATOM    218  H6  PTG X  15       3.680   6.209  33.301  1.00  0.00           H  
ATOM    219  H6  PTG X  15       4.680   7.229  34.361  1.00  0.00           H  
ATOM    220  C17 PTG X  16       5.670   5.459  33.641  1.00  0.00           C  
ATOM    221  H7  PTG X  16       6.400   5.449  34.451  1.00  0.00           H  
ATOM    222  H7  PTG X  16       5.410   4.429  33.391  1.00  0.00           H  
ATOM    223  O2  PTG X  16       6.160   6.139  32.531  1.00  0.00           O  
ATOM    224  C18 PTG X  16       7.310   5.589  31.971  1.00  0.00           C  
ATOM    225  H7  PTG X  16       8.120   5.579  32.691  1.00  0.00           H  
ATOM    226  H7  PTG X  16       7.140   4.569  31.651  1.00  0.00           H  
ATOM    227  C18 PTG X  17       7.700   6.449  30.791  1.00  0.00           C  
ATOM    228  H7  PTG X  17       6.880   6.459  30.051  1.00  0.00           H  
ATOM    229  H7  PTG X  17       7.870   7.479  31.111  1.00  0.00           H  
ATOM    230  O2  PTG X  17       8.850   5.899  30.231  1.00  0.00           O  
ATOM    231  C18 PTG X  17       9.350   6.579  29.111  1.00  0.00           C  
ATOM    232  H7  PTG X  17       8.600   6.599  28.311  1.00  0.00           H  
ATOM    233  H7  PTG X  17       9.590   7.609  29.361  1.00  0.00           H  
ATOM    234  C19 PTG X  18      10.590   5.849  28.651  1.00  0.00           C  
ATOM    235  H7  PTG X  18      11.320   5.829  29.441  1.00  0.00           H  
ATOM    236  H7  PTG X  18      10.350   4.819  28.401  1.00  0.00           H  
ATOM    237  O3  PTG X  18      11.080   6.529  27.531  1.00  0.00           O  
ATOM    238  C20 PTG X  18      12.240   5.979  26.981  1.00  0.00           C  
ATOM    239  H8  PTG X  18      13.040   5.969  27.711  1.00  0.00           H  
ATOM    240  H8  PTG X  18      12.060   4.959  26.671  1.00  0.00           H  
ATOM    241  C21 PTG X  19      12.650   6.819  25.781  1.00  0.00           C  
ATOM    242  H9  PTG X  19      13.550   6.429  25.321  1.00  0.00           H  
ATOM    243  H9  PTG X  19      11.850   6.829  25.031  1.00  0.00           H  
ATOM    244  H9  PTG X  19      12.840   7.849  26.091  1.00  0.00           H  
ATOM    245  C15 PTG X  20       0.990   7.409  36.231  1.00  0.00           C  
ATOM    246  O1  PTG X  20       0.200   8.459  35.951  1.00  0.00           O  
ATOM    247  C16 PTG X  20       0.500   9.299  34.861  1.00  0.00           C  
ATOM    248  H6  PTG X  20       1.480   9.749  34.971  1.00  0.00           H  
ATOM    249  H6  PTG X  20       0.470   8.749  33.931  1.00  0.00           H  
ATOM    250  C17 PTG X  21      -0.560  10.389  34.851  1.00  0.00           C  
ATOM    251  H7  PTG X  21      -1.550   9.939  34.751  1.00  0.00           H  
ATOM    252  H7  PTG X  21      -0.530  10.939  35.781  1.00  0.00           H  
ATOM    253  O2  PTG X  21      -0.280  11.219  33.771  1.00  0.00           O  
ATOM    254  C18 PTG X  21      -1.170  12.279  33.611  1.00  0.00           C  
ATOM    255  H7  PTG X  21      -2.180  11.929  33.451  1.00  0.00           H  
ATOM    256  H7  PTG X  21      -1.170  12.919  34.491  1.00  0.00           H  
ATOM    257  C18 PTG X  22      -0.720  13.079  32.401  1.00  0.00           C  
ATOM    258  H7  PTG X  22       0.300  13.449  32.561  1.00  0.00           H  
ATOM    259  H7  PTG X  22      -0.710  12.439  31.521  1.00  0.00           H  
ATOM    260  O2  PTG X  22      -1.600  14.149  32.241  1.00  0.00           O  
ATOM    261  C18 PTG X  22      -1.330  14.979  31.161  1.00  0.00           C  
ATOM    262  H7  PTG X  22      -0.340  15.429  31.261  1.00  0.00           H  
ATOM    263  H7  PTG X  22      -1.360  14.429  30.221  1.00  0.00           H  
ATOM    264  C19 PTG X  23      -2.380  16.069  31.131  1.00  0.00           C  
ATOM    265  H7  PTG X  23      -3.370  15.629  31.041  1.00  0.00           H  
ATOM    266  H7  PTG X  23      -2.350  16.619  32.071  1.00  0.00           H  
ATOM    267  O3  PTG X  23      -2.100  16.909  30.061  1.00  0.00           O  
ATOM    268  C20 PTG X  23      -2.990  17.969  29.891  1.00  0.00           C  
ATOM    269  H8  PTG X  23      -4.000  17.599  29.761  1.00  0.00           H  
ATOM    270  H8  PTG X  23      -2.990  18.589  30.791  1.00  0.00           H  
ATOM    271  C21 PTG X  24      -2.560  18.789  28.691  1.00  0.00           C  
ATOM    272  H9  PTG X  24      -3.230  19.619  28.541  1.00  0.00           H  
ATOM    273  H9  PTG X  24      -1.550  19.159  28.841  1.00  0.00           H  
ATOM    274  H9  PTG X  24      -2.560  18.169  27.801  1.00  0.00           H  
CONECT    1   19    5    2                                            
CONECT    2    1   15    3                                            
CONECT    3    4    2    6                                            
CONECT    4    5   27    3                                            
CONECT    5   23    1    4                                            
CONECT    6    3   10    7                                            
CONECT    7   14    6    8                                            
CONECT    8    7    9   46                                            
CONECT    9   10   51    8                                            
CONECT   10   28    6    9                                            
CONECT   11   18   12   15                                            
CONECT   12   11   42   13                                            
CONECT   13   12   14   47                                            
CONECT   14   15   13    7                                            
CONECT   15   11    2   14                                            
CONECT   16   38   20   17                                            
CONECT   17   16   18   43                                            
CONECT   18   17   19   11                                            
CONECT   19   20   18    1                                            
CONECT   20   22   16   19                                            
CONECT   21   39   22   25                                            
CONECT   22   21   20   23                                            
CONECT   23   22   24    5                                            
CONECT   24   25   23   26                                            
CONECT   25   21   24   59                                            
CONECT   26   24   30   27                                            
CONECT   27   26    4   28                                            
CONECT   28   27   29   10                                            
CONECT   29   30   28   55                                            
CONECT   30   26   60   29                                            
CONECT   31   32   35   49                                            
CONECT   32   33   45   31                                            
CONECT   33   36   34   32                                            
CONECT   34   33   57   35                                            
CONECT   35   34   31   53                                            
CONECT   36   40   37   33                                            
CONECT   37   38   36   44                                            
CONECT   38   39   16   37                                            
CONECT   39   21   38   40                                            
CONECT   40   39   36   58                                            
CONECT   41   45   42   48                                            
CONECT   42   43   12   41                                            
CONECT   43   17   44   42                                            
CONECT   44   37   43   45                                            
CONECT   45   44   32   41                                            
CONECT   46   47    8   50                                            
CONECT   47   13   48   46                                            
CONECT   48   41   49   47                                            
CONECT   49   31   48   50                                            
CONECT   50   49   46   52   66                                       
CONECT   51   55    9   52                                            
CONECT   52   53   51   50   71                                       
CONECT   53   35   54   52                                            
CONECT   54   56   53   55                                            
CONECT   55   29   54   51                                            
CONECT   56   57   60   54                                            
CONECT   57   58   34   56                                            
CONECT   58   40   59   57                                            
CONECT   59   25   58   60                                            
CONECT   60   59   30   56                                            
CONECT   61   62                                                      
CONECT   62   65   63   61   64                                       
CONECT   63   62                                                      
CONECT   64   62                                                      
CONECT   65   71   66   62                                            
CONECT   66   50   67   65   68                                       
CONECT   67   66                                                      
CONECT   68   66   74   69                                            
CONECT   69   68   70   78                                            
CONECT   70   69                                                      
CONECT   71   52   72   65   73                                       
CONECT   72   71                                                      
CONECT   73   71                                                      
CONECT   74   68   75  108                                            
CONECT   75   74                                                      
CONECT   76  108   78   77                                            
CONECT   77   76                                                      
CONECT   78   69   79   76                                            
CONECT   79   78   80                                                 
CONECT   80   79   82   83   81                                       
CONECT   81   80                                                      
CONECT   82   80                                                      
CONECT   83   84   80   85   86                                       
CONECT   84   83                                                      
CONECT   85   83                                                      
CONECT   86   83   87                                                 
CONECT   87   88   86   89   90                                       
CONECT   88   87                                                      
CONECT   89   87                                                      
CONECT   90   87   92   93   91                                       
CONECT   91   90                                                      
CONECT   92   90                                                      
CONECT   93   90   94                                                 
CONECT   94   93   96   97   95                                       
CONECT   95   94                                                      
CONECT   96   94                                                      
CONECT   97   98   94   99  100                                       
CONECT   98   97                                                      
CONECT   99   97                                                      
CONECT  100   97  101                                                 
CONECT  101  102  100  103  104                                       
CONECT  102  101                                                      
CONECT  103  101                                                      
CONECT  104  101  107  105  106                                       
CONECT  105  104                                                      
CONECT  106  104                                                      
CONECT  107  104                                                      
CONECT  108   74  109   76                                            
CONECT  109  108  110                                                 
CONECT  110  109  111  113  112                                       
CONECT  111  110                                                      
CONECT  112  110                                                      
CONECT  113  115  110  114  116                                       
CONECT  114  113                                                      
CONECT  115  113                                                      
CONECT  116  113  117                                                 
CONECT  117  119  116  118  120                                       
CONECT  118  117                                                      
CONECT  119  117                                                      
CONECT  120  117  121  123  122                                       
CONECT  121  120                                                      
CONECT  122  120                                                      
CONECT  123  120  124                                                 
CONECT  124  123  125  127  126                                       
CONECT  125  124                                                      
CONECT  126  124                                                      
CONECT  127  129  124  128  130                                       
CONECT  128  127                                                      
CONECT  129  127                                                      
CONECT  130  127  131                                                 
CONECT  131  133  130  132  134                                       
CONECT  132  131                                                      
CONECT  133  131                                                      
CONECT  134  131  136  135  137                                       
CONECT  135  134                                                      
CONECT  136  134                                                      
CONECT  137  134                                                      
CONECT  138  142  156  139                                            
CONECT  139  140  138  152                                            
CONECT  140  141  143  139                                            
CONECT  141  164  142  140                                            
CONECT  142  160  141  138                                            
CONECT  143  147  140  144                                            
CONECT  144  143  145  151                                            
CONECT  145  146  183  144                                            
CONECT  146  188  147  145                                            
CONECT  147  165  146  143                                            
CONECT  148  152  155  149                                            
CONECT  149  150  179  148                                            
CONECT  150  184  151  149                                            
CONECT  151  144  152  150                                            
CONECT  152  139  151  148                                            
CONECT  153  175  157  154                                            
CONECT  154  153  180  155                                            
CONECT  155  156  154  148                                            
CONECT  156  157  138  155                                            
CONECT  157  159  153  156                                            
CONECT  158  162  176  159                                            
CONECT  159  158  160  157                                            
CONECT  160  161  159  142                                            
CONECT  161  162  163  160                                            
CONECT  162  196  161  158                                            
CONECT  163  167  161  164                                            
CONECT  164  163  165  141                                            
CONECT  165  166  164  147                                            
CONECT  166  167  192  165                                            
CONECT  167  197  166  163                                            
CONECT  168  172  169  186                                            
CONECT  169  170  168  182                                            
CONECT  170  171  173  169                                            
CONECT  171  194  172  170                                            
CONECT  172  171  190  168                                            
CONECT  173  177  170  174                                            
CONECT  174  173  175  181                                            
CONECT  175  176  174  153                                            
CONECT  176  177  158  175                                            
CONECT  177  195  176  173                                            
CONECT  178  182  185  179                                            
CONECT  179  178  180  149                                            
CONECT  180  181  154  179                                            
CONECT  181  174  182  180                                            
CONECT  182  169  181  178                                            
CONECT  183  187  145  184                                            
CONECT  184  183  185  150                                            
CONECT  185  186  184  178                                            
CONECT  186  168  187  185                                            
CONECT  187  189  203  186  183                                       
CONECT  188  192  189  146                                            
CONECT  189  190  208  188  187                                       
CONECT  190  191  172  189                                            
CONECT  191  193  192  190                                            
CONECT  192  191  166  188                                            
CONECT  193  197  194  191                                            
CONECT  194  193  195  171                                            
CONECT  195  196  194  177                                            
CONECT  196  197  195  162                                            
CONECT  197  193  167  196                                            
CONECT  198  199                                                      
CONECT  199  200  201  202  198                                       
CONECT  200  199                                                      
CONECT  201  199                                                      
CONECT  202  208  199  203                                            
CONECT  203  202  187  204  205                                       
CONECT  204  203                                                      
CONECT  205  203  206  211                                            
CONECT  206  207  205  215                                            
CONECT  207  206                                                      
CONECT  208  209  210  189  202                                       
CONECT  209  208                                                      
CONECT  210  208                                                      
CONECT  211  205  212  245                                            
CONECT  212  211                                                      
CONECT  213  215  245  214                                            
CONECT  214  213                                                      
CONECT  215  206  216  213                                            
CONECT  216  215  217                                                 
CONECT  217  220  216  218  219                                       
CONECT  218  217                                                      
CONECT  219  217                                                      
CONECT  220  222  221  223  217                                       
CONECT  221  220                                                      
CONECT  222  220                                                      
CONECT  223  220  224                                                 
CONECT  224  226  225  223  227                                       
CONECT  225  224                                                      
CONECT  226  224                                                      
CONECT  227  224  230  228  229                                       
CONECT  228  227                                                      
CONECT  229  227                                                      
CONECT  230  227  231                                                 
CONECT  231  234  230  232  233                                       
CONECT  232  231                                                      
CONECT  233  231                                                      
CONECT  234  236  235  237  231                                       
CONECT  235  234                                                      
CONECT  236  234                                                      
CONECT  237  234  238                                                 
CONECT  238  240  239  237  241                                       
CONECT  239  238                                                      
CONECT  240  238                                                      
CONECT  241  238  242  243  244                                       
CONECT  242  241                                                      
CONECT  243  241                                                      
CONECT  244  241                                                      
CONECT  245  211  213  246                                            
CONECT  246  245  247                                                 
CONECT  247  246  249  248  250                                       
CONECT  248  247                                                      
CONECT  249  247                                                      
CONECT  250  247  251  252  253                                       
CONECT  251  250                                                      
CONECT  252  250                                                      
CONECT  253  250  254                                                 
CONECT  254  253  255  256  257                                       
CONECT  255  254                                                      
CONECT  256  254                                                      
CONECT  257  254  259  258  260                                       
CONECT  258  257                                                      
CONECT  259  257                                                      
CONECT  260  257  261                                                 
CONECT  261  260  263  262  264                                       
CONECT  262  261                                                      
CONECT  263  261                                                      
CONECT  264  261  265  266  267                                       
CONECT  265  264                                                      
CONECT  266  264                                                      
CONECT  267  264  268                                                 
CONECT  268  267  269  270  271                                       
CONECT  269  268                                                      
CONECT  270  268                                                      
CONECT  271  268  274  273  272                                       
CONECT  272  271                                                      
CONECT  273  271                                                      
CONECT  274  271                                                      
MASTER        0    0    0    0    0    0    0    0  274    0  274    0
END
