# Supplementary material for: N-type organic thermoelectrics: demonstration of ZT > 0.3
Source: Nat Commun. 2020 Nov 10;11:5694. doi: 10.1038/s41467-020-19537-8 (PMC7655812; doi:10.1038/s41467-020-19537-8)
Supplement: Supplementary file 2 — Supplementary code [file 41467_2020_19537_MOESM2_ESM.zip › MD_protocol/system_2x5x5x6.top]

; Include forcefield parameters
; Include chain topologies
#include "gromos53a6.ff/forcefield.itp"
#include "pteg2_qforce.itp"

[ system ]
 PTG2 unit cell replicated

[ molecules ]
; Compound        #mols
PTG2               150
